# Supplementary material for: 2,2′,2′′-[(2,4,6-Trimeth­oxy­benzene-1,3,5-tri­yl)tris­(methyl­ene)]tris­(isoindole-1,3-dione)
Source: Acta Crystallogr Sect E Struct Rep Online. 2013 Apr 10;69(Pt 5):o680. doi: 10.1107/S1600536813008428 (PMC3647874; doi:10.1107/S1600536813008428)
Supplement: Supplementary file 1 [file e-69-0o680-sup1.cif]

##############################################################################
#                                                                            #
# This CIF contains the data in a paper accepted for publication in          #
# Acta Crystallographica Section E. It conforms to the requirements of       #
# Notes for Authors for Acta Crystallographica Section E, and has been       #
# peer reviewed under the auspices of the IUCr Commission on Journals.       #
#                                                                            #
# Full details of the Crystallographic Information File format               #
# are given in the paper "The Crystallographic Information File (CIF):       #
# a New Standard Archive File for Crystallography" by S. R. Hall, F. H.      #
# Allen and I. D. Brown [Acta Cryst. (1991), A47, 655-685].                  #
#                                                                            #
# The current version of the core CIF dictionary is obtainable from          #
# ftp://ftp.iucr.org/pub/cif_core.dic.                                       #
#                                                                            #
# Software is freely available for graphical display of the structure(s)     #
# in this CIF. For information consult the CIF software page                 #
# http://www.iucr.org/resources/cif/software.                                #
#                                                                            #
# This file may be used for bona fide research purposes within the           #
# scientific community so long as proper attribution is given to the journal # 
# article from which it was obtained.                                        #
#                                                                            #
##############################################################################
data_I
_audit_creation_method     SHELXL-97
_chemical_name_systematic
;\
2,2',2''-[(2,4,6-Trimethoxybenzene-1,3,5-triyl)tris(methylene)]tris(isoindole-\
1,3-dione)
;
_chemical_name_common
;
1,3,5-Tris[(phthalimido)methyl]-2,4,6-trimethoxybenzene
;
_chemical_formula_moiety     'C36 H27 N3 O9'
_chemical_formula_sum     'C36 H27 N3 O9'
_chemical_formula_iupac     'C36 H27 N3 O9'
_chemical_formula_weight     645.61
_chemical_melting_point     ?
_symmetry_cell_setting     triclinic
_symmetry_space_group_name_H-M     'P -1'
_symmetry_space_group_name_Hall     '-P 1'
loop_
    _symmetry_equiv_pos_as_xyz
    'x, y, z'
    '-x, -y, -z'
_cell_length_a     10.2370(3)
_cell_length_b     10.3671(3)
_cell_length_c     14.6501(4)
_cell_angle_alpha     79.8040(10)
_cell_angle_beta     79.5120(10)
_cell_angle_gamma     83.8740(10)
_cell_volume     1500.20(7)
_cell_formula_units_Z     2
_cell_measurement_reflns_used     9907
_cell_measurement_theta_min     2.28
_cell_measurement_theta_max     29.21
_cell_measurement_temperature     100(2)
_exptl_crystal_description     irregular
_exptl_crystal_colour     colourless
_exptl_crystal_size_max     0.51
_exptl_crystal_size_mid     0.50
_exptl_crystal_size_min     0.28
_exptl_crystal_density_diffrn     1.429
_exptl_crystal_density_meas     ?
_exptl_crystal_density_method     'not measured'
_exptl_crystal_F_000     672
_exptl_absorpt_coefficient_mu     0.104
_exptl_absorpt_correction_type     multi-scan
_exptl_absorpt_process_details     '(SADABS; Bruker, 2008)'
_exptl_absorpt_correction_T_min     0.949
_exptl_absorpt_correction_T_max     0.971
_exptl_special_details     ?
_diffrn_ambient_temperature     100(2)
_diffrn_radiation_type     MoK\a
_diffrn_radiation_wavelength     0.71073
_diffrn_radiation_source     'fine-focus sealed tube'
_diffrn_radiation_monochromator     graphite
_diffrn_measurement_device_type     'Bruker APEXII CCD area-detector'
_diffrn_measurement_method     'phi and omega scans'
_diffrn_detector_area_resol_mean     ?
_diffrn_reflns_number     29692
_diffrn_reflns_av_R_equivalents     0.0207
_diffrn_reflns_av_sigmaI/netI     0.0185
_diffrn_reflns_theta_min     1.43
_diffrn_reflns_theta_max     29.10
_diffrn_reflns_theta_full     29.10
_diffrn_measured_fraction_theta_max     0.997
_diffrn_measured_fraction_theta_full     0.997
_diffrn_reflns_limit_h_min     -14
_diffrn_reflns_limit_h_max     13
_diffrn_reflns_limit_k_min     -14
_diffrn_reflns_limit_k_max     14
_diffrn_reflns_limit_l_min     -20
_diffrn_reflns_limit_l_max     20
_refine_special_details
;
Refinement of <i>F</i>^2^ against ALL reflections. The weighted <i>R</i>-factor
<i>wR</i> and goodness of fit <i>S</i> are based on <i>F</i>^2^, conventional
<i>R</i>-factors <i>R</i> are based on <i>F</i>, with <i>F</i> set to zero for
negative <i>F</i>^2^. The threshold expression of <i>F</i>^2^ >
\s(<i>F</i>^2^) is used only for calculating <i>R</i>-factors(gt) <i>etc</i>.
and is not relevant to the choice of reflections for refinement.
<i>R</i>-factors based on <i>F</i>^2^ are statistically about twice as large
as those based on <i>F</i>, and <i>R</i>- factors based on ALL data will be
even larger.
;
_reflns_number_total     8026
_reflns_number_gt     6992
_reflns_threshold_expression     I>2sigma(I)
_refine_ls_structure_factor_coef     Fsqd
_refine_ls_matrix_type     full
_refine_ls_R_factor_all     0.0454
_refine_ls_R_factor_gt     0.0394
_refine_ls_wR_factor_gt     0.0954
_refine_ls_wR_factor_ref     0.1000
_refine_ls_goodness_of_fit_ref     0.956
_refine_ls_restrained_S_all     0.956
_refine_ls_number_reflns     8026
_refine_ls_number_parameters     436
_refine_ls_number_restraints     0
_refine_ls_hydrogen_treatment     constr
_refine_ls_weighting_scheme     calc
_refine_ls_weighting_details
              'w=1/[\s^2^(Fo^2^)+(0.0441P)^2^+0.9580P] where P=(Fo^2^+2Fc^2^)/3'
_atom_sites_solution_hydrogens     geom
_atom_sites_solution_primary     direct
_atom_sites_solution_secondary     difmap
_refine_ls_shift/su_max     0.000
_refine_ls_shift/su_mean     0.000
_refine_diff_density_max     0.461
_refine_diff_density_min     -0.345
_refine_ls_extinction_method     none
_refine_ls_extinction_coef     ?
loop_
    _atom_type_symbol
    _atom_type_description
    _atom_type_scat_dispersion_real
    _atom_type_scat_dispersion_imag
    _atom_type_scat_source
    'C' 'C' 0.0033 0.0016
                         'International Tables Vol C Tables 4.2.6.8 and 6.1.1.4'
    'H' 'H' 0.0000 0.0000
                         'International Tables Vol C Tables 4.2.6.8 and 6.1.1.4'
    'N' 'N' 0.0061 0.0033
                         'International Tables Vol C Tables 4.2.6.8 and 6.1.1.4'
    'O' 'O' 0.0106 0.0060
                         'International Tables Vol C Tables 4.2.6.8 and 6.1.1.4'
_computing_data_collection     'APEX2 (Bruker, 2008)'
_computing_cell_refinement     'SAINT (Bruker, 2008)'
_computing_data_reduction     'SAINT (Bruker, 2008)'
_computing_structure_solution     'SHELXS97 (Sheldrick, 2008)'
_computing_structure_refinement     'SHELXL97 (Sheldrick, 2008)'
_computing_molecular_graphics     'ORTEP-3 for Windows (Farrugia, 2012)'
_computing_publication_material     'SHELXTL (Sheldrick, 2008)'
loop_
    _atom_site_type_symbol
    _atom_site_label
    _atom_site_fract_x
    _atom_site_fract_y
    _atom_site_fract_z
    _atom_site_U_iso_or_equiv
    _atom_site_adp_type
    _atom_site_calc_flag
    _atom_site_refinement_flags
    _atom_site_occupancy
    _atom_site_symmetry_multiplicity
    _atom_site_disorder_assembly
    _atom_site_disorder_group
    O O1 0.12796(8) 0.66212(7) 0.18783(5) 0.01633(15) Uani d . 1 1 . .
    O O2 0.22988(8) 0.36078(8) 0.45741(5) 0.01958(17) Uani d . 1 1 . .
    O O3 -0.12369(9) 0.28557(9) 0.30721(6) 0.02355(18) Uani d . 1 1 . .
    O O4 0.00470(9) 0.69783(9) 0.00364(6) 0.02422(18) Uani d . 1 1 . .
    O O5 -0.30723(8) 0.65590(9) 0.27100(6) 0.02150(17) Uani d . 1 1 . .
    O O6 0.48284(9) 0.35909(9) 0.24204(6) 0.02684(19) Uani d . 1 1 . .
    O O7 0.38511(8) 0.80269(8) 0.17348(6) 0.02226(17) Uani d . 1 1 . .
    O O8 0.15450(10) 0.11530(9) 0.61971(6) 0.0286(2) Uani d . 1 1 . .
    O O9 0.16627(11) 0.05026(11) 0.31774(7) 0.0358(2) Uani d . 1 1 . .
    N N1 -0.13167(9) 0.64776(9) 0.14771(6) 0.01741(18) Uani d . 1 1 . .
    N N2 0.40392(9) 0.57826(9) 0.22568(7) 0.01757(18) Uani d . 1 1 . .
    N N3 0.13324(10) 0.10612(10) 0.46635(7) 0.0210(2) Uani d . 1 1 . .
    C C1 0.00047(10) 0.47455(10) 0.24429(7) 0.01530(19) Uani d . 1 1 . .
    C C2 0.10435(10) 0.54768(10) 0.25067(7) 0.01478(19) Uani d . 1 1 . .
    C C3 0.18863(10) 0.50669(11) 0.31740(7) 0.0156(2) Uani d . 1 1 . .
    C C4 0.15679(11) 0.39756(11) 0.38509(7) 0.0164(2) Uani d . 1 1 . .
    C C5 0.05402(11) 0.32162(11) 0.38223(8) 0.0177(2) Uani d . 1 1 . .
    C C6 -0.02044(11) 0.35899(11) 0.30973(8) 0.0172(2) Uani d . 1 1 . .
    C C7 0.08112(12) 0.77913(11) 0.22889(8) 0.0208(2) Uani d . 1 1 . .
    H H7A -0.0131 0.7745 0.2571 0.031 Uiso calc R 1 1 . .
    H H7B 0.0913 0.8568 0.1799 0.031 Uiso calc R 1 1 . .
    H H7C 0.1334 0.7854 0.2775 0.031 Uiso calc R 1 1 . .
    C C8 0.18680(13) 0.43689(14) 0.53196(8) 0.0265(3) Uani d . 1 1 . .
    H H8A 0.2009 0.5296 0.5079 0.040 Uiso calc R 1 1 . .
    H H8B 0.2382 0.4053 0.5829 0.040 Uiso calc R 1 1 . .
    H H8C 0.0919 0.4277 0.5560 0.040 Uiso calc R 1 1 . .
    C C9 -0.09626(15) 0.20079(13) 0.23660(9) 0.0295(3) Uani d . 1 1 . .
    H H9A -0.0609 0.2516 0.1757 0.044 Uiso calc R 1 1 . .
    H H9B -0.1787 0.1641 0.2319 0.044 Uiso calc R 1 1 . .
    H H9C -0.0305 0.1291 0.2542 0.044 Uiso calc R 1 1 . .
    C C10 -0.08810(11) 0.50962(11) 0.16956(8) 0.0177(2) Uani d . 1 1 . .
    H H10A -0.0395 0.4804 0.1110 0.021 Uiso calc R 1 1 . .
    H H10B -0.1681 0.4592 0.1903 0.021 Uiso calc R 1 1 . .
    C C11 -0.08304(11) 0.72973(11) 0.06444(8) 0.0187(2) Uani d . 1 1 . .
    C C12 -0.16249(11) 0.85805(11) 0.06850(8) 0.0191(2) Uani d . 1 1 . .
    C C13 -0.15858(13) 0.97272(12) 0.00389(9) 0.0247(2) Uani d . 1 1 . .
    H H13 -0.0977 0.9794 -0.0537 0.030 Uiso calc R 1 1 . .
    C C14 -0.24767(14) 1.07832(13) 0.02669(9) 0.0275(3) Uani d . 1 1 . .
    H H14 -0.2475 1.1586 -0.0162 0.033 Uiso calc R 1 1 . .
    C C15 -0.33658(13) 1.06813(12) 0.11105(10) 0.0270(3) Uani d . 1 1 . .
    H H15 -0.3945 1.1423 0.1255 0.032 Uiso calc R 1 1 . .
    C C16 -0.34221(12) 0.95084(12) 0.17486(9) 0.0225(2) Uani d . 1 1 . .
    H H16 -0.4042 0.9428 0.2319 0.027 Uiso calc R 1 1 . .
    C C17 -0.25397(11) 0.84723(11) 0.15155(8) 0.0181(2) Uani d . 1 1 . .
    C C18 -0.23948(11) 0.70940(11) 0.20107(7) 0.0172(2) Uani d . 1 1 . .
    C C19 0.31307(11) 0.57446(12) 0.31515(8) 0.0191(2) Uani d . 1 1 . .
    H H19A 0.2872 0.6655 0.3271 0.023 Uiso calc R 1 1 . .
    H H19B 0.3601 0.5280 0.3663 0.023 Uiso calc R 1 1 . .
    C C20 0.48423(11) 0.46919(12) 0.19829(8) 0.0194(2) Uani d . 1 1 . .
    C C21 0.56744(11) 0.51949(12) 0.10683(8) 0.0187(2) Uani d . 1 1 . .
    C C22 0.66502(12) 0.45525(13) 0.04912(9) 0.0234(2) Uani d . 1 1 . .
    H H22 0.6892 0.3640 0.0648 0.028 Uiso calc R 1 1 . .
    C C23 0.72661(12) 0.52973(14) -0.03315(9) 0.0268(3) Uani d . 1 1 . .
    H H23 0.7941 0.4883 -0.0743 0.032 Uiso calc R 1 1 . .
    C C24 0.69162(12) 0.66280(14) -0.05616(8) 0.0263(3) Uani d . 1 1 . .
    H H24 0.7341 0.7105 -0.1134 0.032 Uiso calc R 1 1 . .
    C C25 0.59480(12) 0.72803(13) 0.00356(8) 0.0218(2) Uani d . 1 1 . .
    H H25 0.5716 0.8196 -0.0111 0.026 Uiso calc R 1 1 . .
    C C26 0.53433(11) 0.65336(11) 0.08482(8) 0.0179(2) Uani d . 1 1 . .
    C C27 0.43267(11) 0.69367(11) 0.16284(8) 0.0176(2) Uani d . 1 1 . .
    C C28 0.02137(12) 0.20410(12) 0.45709(9) 0.0229(2) Uani d . 1 1 . .
    H H28A -0.0095 0.2347 0.5183 0.028 Uiso calc R 1 1 . .
    H H28B -0.0529 0.1622 0.4421 0.028 Uiso calc R 1 1 . .
    C C29 0.19020(12) 0.07027(11) 0.54809(8) 0.0200(2) Uani d . 1 1 . .
    C C30 0.29838(11) -0.03345(11) 0.52684(8) 0.0189(2) Uani d . 1 1 . .
    C C31 0.38234(12) -0.10727(11) 0.58341(8) 0.0210(2) Uani d . 1 1 . .
    H H31 0.3772 -0.0964 0.6471 0.025 Uiso calc R 1 1 . .
    C C32 0.47546(13) -0.19880(13) 0.54295(10) 0.0269(3) Uani d . 1 1 . .
    H H32 0.5346 -0.2516 0.5799 0.032 Uiso calc R 1 1 . .
    C C33 0.48304(13) -0.21396(12) 0.44909(10) 0.0279(3) Uani d . 1 1 . .
    H H33 0.5482 -0.2755 0.4229 0.033 Uiso calc R 1 1 . .
    C C34 0.39607(13) -0.13983(12) 0.39372(9) 0.0258(3) Uani d . 1 1 . .
    H H34 0.4000 -0.1503 0.3301 0.031 Uiso calc R 1 1 . .
    C C35 0.30401(12) -0.05075(11) 0.43437(8) 0.0204(2) Uani d . 1 1 . .
    C C36 0.19708(13) 0.03783(12) 0.39463(8) 0.0230(2) Uani d . 1 1 . .
loop_
    _atom_site_aniso_label
    _atom_site_aniso_U_11
    _atom_site_aniso_U_22
    _atom_site_aniso_U_33
    _atom_site_aniso_U_12
    _atom_site_aniso_U_13
    _atom_site_aniso_U_23
    O1 0.0186(4) 0.0158(4) 0.0135(3) -0.0023(3) -0.0002(3) -0.0014(3)
    O2 0.0177(4) 0.0257(4) 0.0146(3) 0.0032(3) -0.0047(3) -0.0021(3)
    O3 0.0212(4) 0.0260(4) 0.0239(4) -0.0106(3) -0.0042(3) 0.0005(3)
    O4 0.0219(4) 0.0305(5) 0.0179(4) -0.0017(3) 0.0002(3) -0.0014(3)
    O5 0.0215(4) 0.0266(4) 0.0153(4) -0.0039(3) -0.0015(3) -0.0006(3)
    O6 0.0302(5) 0.0228(4) 0.0264(4) -0.0015(4) -0.0057(4) -0.0001(3)
    O7 0.0208(4) 0.0216(4) 0.0243(4) -0.0010(3) -0.0020(3) -0.0056(3)
    O8 0.0334(5) 0.0295(5) 0.0180(4) 0.0082(4) 0.0013(3) -0.0033(3)
    O9 0.0465(6) 0.0388(6) 0.0265(5) -0.0001(5) -0.0157(4) -0.0095(4)
    N1 0.0163(4) 0.0197(4) 0.0152(4) -0.0014(3) -0.0030(3) 0.0003(3)
    N2 0.0150(4) 0.0211(5) 0.0163(4) -0.0027(3) -0.0009(3) -0.0031(3)
    N3 0.0231(5) 0.0189(5) 0.0190(4) 0.0004(4) -0.0030(4) 0.0004(4)
    C1 0.0141(5) 0.0177(5) 0.0134(4) -0.0003(4) -0.0016(4) -0.0020(4)
    C2 0.0145(5) 0.0166(5) 0.0119(4) -0.0005(4) 0.0007(3) -0.0021(4)
    C3 0.0139(5) 0.0193(5) 0.0136(4) -0.0013(4) -0.0007(4) -0.0039(4)
    C4 0.0144(5) 0.0203(5) 0.0133(4) 0.0024(4) -0.0018(4) -0.0022(4)
    C5 0.0163(5) 0.0181(5) 0.0162(5) 0.0002(4) -0.0004(4) 0.0005(4)
    C6 0.0149(5) 0.0191(5) 0.0169(5) -0.0031(4) -0.0010(4) -0.0017(4)
    C7 0.0221(5) 0.0191(5) 0.0209(5) 0.0011(4) -0.0021(4) -0.0052(4)
    C8 0.0266(6) 0.0377(7) 0.0148(5) 0.0056(5) -0.0050(4) -0.0064(5)
    C9 0.0396(7) 0.0272(6) 0.0254(6) -0.0136(5) -0.0121(5) -0.0009(5)
    C10 0.0174(5) 0.0190(5) 0.0171(5) -0.0017(4) -0.0054(4) -0.0012(4)
    C11 0.0176(5) 0.0227(5) 0.0157(5) -0.0041(4) -0.0044(4) 0.0001(4)
    C12 0.0182(5) 0.0217(5) 0.0179(5) -0.0037(4) -0.0053(4) -0.0006(4)
    C13 0.0252(6) 0.0257(6) 0.0217(5) -0.0053(5) -0.0051(4) 0.0031(4)
    C14 0.0316(7) 0.0212(6) 0.0290(6) -0.0029(5) -0.0104(5) 0.0043(5)
    C15 0.0269(6) 0.0213(6) 0.0340(7) 0.0006(5) -0.0102(5) -0.0040(5)
    C16 0.0214(5) 0.0237(6) 0.0237(5) -0.0023(4) -0.0051(4) -0.0051(4)
    C17 0.0177(5) 0.0200(5) 0.0177(5) -0.0036(4) -0.0062(4) -0.0010(4)
    C18 0.0164(5) 0.0210(5) 0.0153(5) -0.0024(4) -0.0053(4) -0.0026(4)
    C19 0.0168(5) 0.0267(6) 0.0144(5) -0.0050(4) -0.0012(4) -0.0043(4)
    C20 0.0164(5) 0.0237(5) 0.0197(5) -0.0021(4) -0.0054(4) -0.0052(4)
    C21 0.0152(5) 0.0245(5) 0.0184(5) -0.0032(4) -0.0042(4) -0.0063(4)
    C22 0.0188(5) 0.0291(6) 0.0258(6) -0.0003(4) -0.0052(4) -0.0127(5)
    C23 0.0177(5) 0.0432(7) 0.0231(6) -0.0041(5) -0.0005(4) -0.0169(5)
    C24 0.0207(6) 0.0422(7) 0.0175(5) -0.0104(5) -0.0003(4) -0.0076(5)
    C25 0.0188(5) 0.0289(6) 0.0190(5) -0.0069(4) -0.0041(4) -0.0030(4)
    C26 0.0139(5) 0.0244(5) 0.0170(5) -0.0034(4) -0.0030(4) -0.0059(4)
    C27 0.0138(5) 0.0229(5) 0.0171(5) -0.0037(4) -0.0036(4) -0.0038(4)
    C28 0.0193(5) 0.0224(6) 0.0227(5) -0.0006(4) -0.0019(4) 0.0057(4)
    C29 0.0208(5) 0.0184(5) 0.0178(5) -0.0009(4) 0.0001(4) 0.0010(4)
    C30 0.0187(5) 0.0173(5) 0.0193(5) -0.0026(4) 0.0007(4) -0.0026(4)
    C31 0.0203(5) 0.0207(5) 0.0203(5) -0.0008(4) -0.0004(4) -0.0022(4)
    C32 0.0201(6) 0.0252(6) 0.0322(6) 0.0021(5) -0.0015(5) -0.0016(5)
    C33 0.0246(6) 0.0212(6) 0.0364(7) -0.0008(5) 0.0021(5) -0.0085(5)
    C34 0.0291(6) 0.0236(6) 0.0254(6) -0.0064(5) 0.0026(5) -0.0104(5)
    C35 0.0220(5) 0.0186(5) 0.0209(5) -0.0051(4) -0.0012(4) -0.0041(4)
    C36 0.0270(6) 0.0210(5) 0.0219(5) -0.0054(4) -0.0042(4) -0.0034(4)
_geom_special_details
;
All e.s.d.'s (except the e.s.d. in the dihedral angle between two l.s. planes)
are estimated using the full covariance matrix. The cell e.s.d.'s are taken
into account individually in the estimation of e.s.d.'s in distances, angles
and torsion angles; correlations between e.s.d.'s in cell parameters are only
used when they are defined by crystal symmetry. An approximate (isotropic)
treatment of cell e.s.d.'s is used for estimating e.s.d.'s involving l.s.
planes.
;
loop_
    _geom_bond_atom_site_label_1
    _geom_bond_atom_site_label_2
    _geom_bond_site_symmetry_2
    _geom_bond_distance
    _geom_bond_publ_flag
    O1 C2 . 1.3810(13) ?
    O1 C7 . 1.4465(13) ?
    O2 C4 . 1.3829(13) ?
    O2 C8 . 1.4372(14) ?
    O3 C6 . 1.3761(13) ?
    O3 C9 . 1.4439(16) ?
    O4 C11 . 1.2080(14) ?
    O5 C18 . 1.2085(14) ?
    O6 C20 . 1.2063(15) ?
    O7 C27 . 1.2067(14) ?
    O8 C29 . 1.2042(14) ?
    O9 C36 . 1.2060(15) ?
    N1 C18 . 1.3964(14) ?
    N1 C11 . 1.4000(14) ?
    N1 C10 . 1.4511(14) ?
    N2 C27 . 1.3972(14) ?
    N2 C20 . 1.3991(15) ?
    N2 C19 . 1.4596(14) ?
    N3 C36 . 1.3953(15) ?
    N3 C29 . 1.4009(15) ?
    N3 C28 . 1.4564(15) ?
    C1 C2 . 1.3956(15) ?
    C1 C6 . 1.4048(15) ?
    C1 C10 . 1.5176(15) ?
    C2 C3 . 1.4008(15) ?
    C3 C4 . 1.3905(15) ?
    C3 C19 . 1.5116(15) ?
    C4 C5 . 1.3902(16) ?
    C5 C6 . 1.3947(15) ?
    C5 C28 . 1.5098(15) ?
    C7 H7A . 0.9800 ?
    C7 H7B . 0.9800 ?
    C7 H7C . 0.9800 ?
    C8 H8A . 0.9800 ?
    C8 H8B . 0.9800 ?
    C8 H8C . 0.9800 ?
    C9 H9A . 0.9800 ?
    C9 H9B . 0.9800 ?
    C9 H9C . 0.9800 ?
    C10 H10A . 0.9900 ?
    C10 H10B . 0.9900 ?
    C11 C12 . 1.4881(16) ?
    C12 C13 . 1.3816(16) ?
    C12 C17 . 1.3889(16) ?
    C13 C14 . 1.3955(19) ?
    C13 H13 . 0.9500 ?
    C14 C15 . 1.3899(19) ?
    C14 H14 . 0.9500 ?
    C15 C16 . 1.3960(18) ?
    C15 H15 . 0.9500 ?
    C16 C17 . 1.3772(16) ?
    C16 H16 . 0.9500 ?
    C17 C18 . 1.4889(16) ?
    C19 H19A . 0.9900 ?
    C19 H19B . 0.9900 ?
    C20 C21 . 1.4915(16) ?
    C21 C22 . 1.3806(16) ?
    C21 C26 . 1.3878(16) ?
    C22 C23 . 1.3944(18) ?
    C22 H22 . 0.9500 ?
    C23 C24 . 1.385(2) ?
    C23 H23 . 0.9500 ?
    C24 C25 . 1.3985(17) ?
    C24 H24 . 0.9500 ?
    C25 C26 . 1.3811(16) ?
    C25 H25 . 0.9500 ?
    C26 C27 . 1.4858(15) ?
    C28 H28A . 0.9900 ?
    C28 H28B . 0.9900 ?
    C29 C30 . 1.4894(16) ?
    C30 C31 . 1.3804(16) ?
    C30 C35 . 1.3877(16) ?
    C31 C32 . 1.4004(17) ?
    C31 H31 . 0.9500 ?
    C32 C33 . 1.3987(19) ?
    C32 H32 . 0.9500 ?
    C33 C34 . 1.392(2) ?
    C33 H33 . 0.9500 ?
    C34 C35 . 1.3786(16) ?
    C34 H34 . 0.9500 ?
    C35 C36 . 1.4862(17) ?
loop_
    _geom_angle_atom_site_label_1
    _geom_angle_atom_site_label_2
    _geom_angle_atom_site_label_3
    _geom_angle_site_symmetry_1
    _geom_angle_site_symmetry_3
    _geom_angle
    _geom_angle_publ_flag
    C2 O1 C7 . . 112.85(8) ?
    C4 O2 C8 . . 112.02(9) ?
    C6 O3 C9 . . 114.65(9) ?
    C18 N1 C11 . . 111.94(9) ?
    C18 N1 C10 . . 123.58(9) ?
    C11 N1 C10 . . 123.92(9) ?
    C27 N2 C20 . . 111.99(9) ?
    C27 N2 C19 . . 123.90(9) ?
    C20 N2 C19 . . 123.69(10) ?
    C36 N3 C29 . . 112.05(10) ?
    C36 N3 C28 . . 124.02(10) ?
    C29 N3 C28 . . 123.93(10) ?
    O3 C6 C5 . . 118.58(10) ?
    O3 C6 C1 . . 119.46(10) ?
    C5 C6 C1 . . 121.76(10) ?
    C2 C1 C6 . . 117.61(10) ?
    C2 C1 C10 . . 124.23(9) ?
    C6 C1 C10 . . 118.13(9) ?
    O1 C2 C1 . . 119.42(9) ?
    O1 C2 C3 . . 118.54(9) ?
    C1 C2 C3 . . 122.02(10) ?
    C4 C3 C2 . . 117.75(10) ?
    C4 C3 C19 . . 120.26(10) ?
    C2 C3 C19 . . 121.96(10) ?
    O2 C4 C5 . . 118.08(10) ?
    O2 C4 C3 . . 119.75(10) ?
    C5 C4 C3 . . 122.17(10) ?
    C4 C5 C6 . . 118.20(10) ?
    C4 C5 C28 . . 120.91(10) ?
    C6 C5 C28 . . 120.86(10) ?
    O1 C7 H7A . . 109.5 ?
    O1 C7 H7B . . 109.5 ?
    H7A C7 H7B . . 109.5 ?
    O1 C7 H7C . . 109.5 ?
    H7A C7 H7C . . 109.5 ?
    H7B C7 H7C . . 109.5 ?
    O2 C8 H8A . . 109.5 ?
    O2 C8 H8B . . 109.5 ?
    H8A C8 H8B . . 109.5 ?
    O2 C8 H8C . . 109.5 ?
    H8A C8 H8C . . 109.5 ?
    H8B C8 H8C . . 109.5 ?
    O3 C9 H9A . . 109.5 ?
    O3 C9 H9B . . 109.5 ?
    H9A C9 H9B . . 109.5 ?
    O3 C9 H9C . . 109.5 ?
    H9A C9 H9C . . 109.5 ?
    H9B C9 H9C . . 109.5 ?
    N1 C10 C1 . . 115.94(9) ?
    N1 C10 H10A . . 108.3 ?
    C1 C10 H10A . . 108.3 ?
    N1 C10 H10B . . 108.3 ?
    C1 C10 H10B . . 108.3 ?
    H10A C10 H10B . . 107.4 ?
    O4 C11 N1 . . 125.15(11) ?
    O4 C11 C12 . . 129.32(11) ?
    N1 C11 C12 . . 105.53(9) ?
    C13 C12 C17 . . 121.30(11) ?
    C13 C12 C11 . . 130.13(11) ?
    C17 C12 C11 . . 108.52(10) ?
    C12 C13 C14 . . 117.29(12) ?
    C12 C13 H13 . . 121.4 ?
    C14 C13 H13 . . 121.4 ?
    C15 C14 C13 . . 121.17(12) ?
    C15 C14 H14 . . 119.4 ?
    C13 C14 H14 . . 119.4 ?
    C16 C15 C14 . . 121.15(12) ?
    C16 C15 H15 . . 119.4 ?
    C14 C15 H15 . . 119.4 ?
    C17 C16 C15 . . 117.15(11) ?
    C17 C16 H16 . . 121.4 ?
    C15 C16 H16 . . 121.4 ?
    C16 C17 C12 . . 121.89(11) ?
    C16 C17 C18 . . 130.24(11) ?
    C12 C17 C18 . . 107.80(10) ?
    O5 C18 N1 . . 124.86(11) ?
    O5 C18 C17 . . 129.13(11) ?
    N1 C18 C17 . . 105.96(9) ?
    N2 C19 C3 . . 112.88(9) ?
    N2 C19 H19A . . 109.0 ?
    C3 C19 H19A . . 109.0 ?
    N2 C19 H19B . . 109.0 ?
    C3 C19 H19B . . 109.0 ?
    H19A C19 H19B . . 107.8 ?
    O6 C20 N2 . . 125.21(11) ?
    O6 C20 C21 . . 129.24(11) ?
    N2 C20 C21 . . 105.56(10) ?
    C22 C21 C26 . . 121.27(11) ?
    C22 C21 C20 . . 130.47(11) ?
    C26 C21 C20 . . 108.25(10) ?
    C21 C22 C23 . . 117.28(12) ?
    C21 C22 H22 . . 121.4 ?
    C23 C22 H22 . . 121.4 ?
    C24 C23 C22 . . 121.47(11) ?
    C24 C23 H23 . . 119.3 ?
    C22 C23 H23 . . 119.3 ?
    C23 C24 C25 . . 121.02(12) ?
    C23 C24 H24 . . 119.5 ?
    C25 C24 H24 . . 119.5 ?
    C26 C25 C24 . . 117.04(12) ?
    C26 C25 H25 . . 121.5 ?
    C24 C25 H25 . . 121.5 ?
    C25 C26 C21 . . 121.89(11) ?
    C25 C26 C27 . . 129.93(11) ?
    C21 C26 C27 . . 108.15(10) ?
    O7 C27 N2 . . 125.44(10) ?
    O7 C27 C26 . . 128.63(11) ?
    N2 C27 C26 . . 105.90(9) ?
    N3 C28 C5 . . 113.73(9) ?
    N3 C28 H28A . . 108.8 ?
    C5 C28 H28A . . 108.8 ?
    N3 C28 H28B . . 108.8 ?
    C5 C28 H28B . . 108.8 ?
    H28A C28 H28B . . 107.7 ?
    O8 C29 N3 . . 125.31(11) ?
    O8 C29 C30 . . 129.03(11) ?
    N3 C29 C30 . . 105.65(9) ?
    C31 C30 C35 . . 121.58(11) ?
    C31 C30 C29 . . 130.32(10) ?
    C35 C30 C29 . . 108.09(10) ?
    C30 C31 C32 . . 117.13(11) ?
    C30 C31 H31 . . 121.4 ?
    C32 C31 H31 . . 121.4 ?
    C31 C32 C33 . . 121.20(12) ?
    C31 C32 H32 . . 119.4 ?
    C33 C32 H32 . . 119.4 ?
    C34 C33 C32 . . 120.69(12) ?
    C34 C33 H33 . . 119.7 ?
    C32 C33 H33 . . 119.7 ?
    C35 C34 C33 . . 117.68(12) ?
    C35 C34 H34 . . 121.2 ?
    C33 C34 H34 . . 121.2 ?
    C34 C35 C30 . . 121.68(12) ?
    C34 C35 C36 . . 129.94(11) ?
    C30 C35 C36 . . 108.36(10) ?
    O9 C36 N3 . . 124.89(12) ?
    O9 C36 C35 . . 129.29(12) ?
    N3 C36 C35 . . 105.81(10) ?
loop_
    _geom_torsion_atom_site_label_1
    _geom_torsion_atom_site_label_2
    _geom_torsion_atom_site_label_3
    _geom_torsion_atom_site_label_4
    _geom_torsion_site_symmetry_1
    _geom_torsion_site_symmetry_2
    _geom_torsion_site_symmetry_3
    _geom_torsion_site_symmetry_4
    _geom_torsion
    _geom_torsion_publ_flag
    C9 O3 C6 C5 . . . . -104.74(12) ?
    C9 O3 C6 C1 . . . . 80.27(13) ?
    O3 C6 C1 C2 . . . . 178.55(9) ?
    C5 C6 C1 C2 . . . . 3.73(16) ?
    O3 C6 C1 C10 . . . . -3.32(15) ?
    C5 C6 C1 C10 . . . . -178.14(10) ?
    C7 O1 C2 C1 . . . . 103.89(11) ?
    C7 O1 C2 C3 . . . . -77.97(12) ?
    C6 C1 C2 O1 . . . . -179.81(9) ?
    C10 C1 C2 O1 . . . . 2.18(15) ?
    C6 C1 C2 C3 . . . . 2.11(15) ?
    C10 C1 C2 C3 . . . . -175.90(10) ?
    O1 C2 C3 C4 . . . . 174.67(9) ?
    C1 C2 C3 C4 . . . . -7.24(15) ?
    O1 C2 C3 C19 . . . . -7.44(15) ?
    C1 C2 C3 C19 . . . . 170.66(10) ?
    C8 O2 C4 C5 . . . . -99.36(12) ?
    C8 O2 C4 C3 . . . . 81.54(12) ?
    C2 C3 C4 O2 . . . . -174.09(9) ?
    C19 C3 C4 O2 . . . . 7.98(15) ?
    C2 C3 C4 C5 . . . . 6.85(16) ?
    C19 C3 C4 C5 . . . . -171.08(10) ?
    O2 C4 C5 C6 . . . . 179.58(9) ?
    C3 C4 C5 C6 . . . . -1.34(16) ?
    O2 C4 C5 C28 . . . . 1.27(15) ?
    C3 C4 C5 C28 . . . . -179.66(10) ?
    O3 C6 C5 C4 . . . . -178.99(10) ?
    C1 C6 C5 C4 . . . . -4.12(16) ?
    O3 C6 C5 C28 . . . . -0.68(16) ?
    C1 C6 C5 C28 . . . . 174.19(10) ?
    C18 N1 C10 C1 . . . . -81.93(13) ?
    C11 N1 C10 C1 . . . . 107.26(12) ?
    C2 C1 C10 N1 . . . . -42.09(15) ?
    C6 C1 C10 N1 . . . . 139.92(10) ?
    C18 N1 C11 O4 . . . . -175.72(11) ?
    C10 N1 C11 O4 . . . . -3.96(18) ?
    C18 N1 C11 C12 . . . . 3.69(12) ?
    C10 N1 C11 C12 . . . . 175.45(9) ?
    O4 C11 C12 C13 . . . . 1.2(2) ?
    N1 C11 C12 C13 . . . . -178.18(12) ?
    O4 C11 C12 C17 . . . . 178.78(12) ?
    N1 C11 C12 C17 . . . . -0.59(12) ?
    C17 C12 C13 C14 . . . . 1.78(18) ?
    C11 C12 C13 C14 . . . . 179.10(12) ?
    C12 C13 C14 C15 . . . . -0.01(19) ?
    C13 C14 C15 C16 . . . . -1.7(2) ?
    C14 C15 C16 C17 . . . . 1.49(18) ?
    C15 C16 C17 C12 . . . . 0.28(17) ?
    C15 C16 C17 C18 . . . . -176.42(11) ?
    C13 C12 C17 C16 . . . . -1.96(18) ?
    C11 C12 C17 C16 . . . . -179.80(10) ?
    C13 C12 C17 C18 . . . . 175.39(10) ?
    C11 C12 C17 C18 . . . . -2.45(12) ?
    C11 N1 C18 O5 . . . . 172.43(10) ?
    C10 N1 C18 O5 . . . . 0.64(17) ?
    C11 N1 C18 C17 . . . . -5.16(12) ?
    C10 N1 C18 C17 . . . . -176.95(9) ?
    C16 C17 C18 O5 . . . . 4.2(2) ?
    C12 C17 C18 O5 . . . . -172.84(11) ?
    C16 C17 C18 N1 . . . . -178.34(11) ?
    C12 C17 C18 N1 . . . . 4.60(12) ?
    C27 N2 C19 C3 . . . . 113.18(11) ?
    C20 N2 C19 C3 . . . . -74.87(13) ?
    C4 C3 C19 N2 . . . . 121.69(11) ?
    C2 C3 C19 N2 . . . . -56.16(14) ?
    C27 N2 C20 O6 . . . . 177.12(11) ?
    C19 N2 C20 O6 . . . . 4.32(18) ?
    C27 N2 C20 C21 . . . . -2.87(12) ?
    C19 N2 C20 C21 . . . . -175.67(9) ?
    O6 C20 C21 C22 . . . . -1.0(2) ?
    N2 C20 C21 C22 . . . . 178.97(11) ?
    O6 C20 C21 C26 . . . . -179.56(12) ?
    N2 C20 C21 C26 . . . . 0.44(12) ?
    C26 C21 C22 C23 . . . . -1.46(17) ?
    C20 C21 C22 C23 . . . . -179.82(11) ?
    C21 C22 C23 C24 . . . . 0.08(17) ?
    C22 C23 C24 C25 . . . . 1.35(18) ?
    C23 C24 C25 C26 . . . . -1.35(17) ?
    C24 C25 C26 C21 . . . . -0.03(17) ?
    C24 C25 C26 C27 . . . . 177.75(11) ?
    C22 C21 C26 C25 . . . . 1.47(17) ?
    C20 C21 C26 C25 . . . . -179.84(10) ?
    C22 C21 C26 C27 . . . . -176.74(10) ?
    C20 C21 C26 C27 . . . . 1.95(12) ?
    C20 N2 C27 O7 . . . . -174.20(11) ?
    C19 N2 C27 O7 . . . . -1.42(17) ?
    C20 N2 C27 C26 . . . . 4.04(12) ?
    C19 N2 C27 C26 . . . . 176.82(9) ?
    C25 C26 C27 O7 . . . . -3.5(2) ?
    C21 C26 C27 O7 . . . . 174.53(11) ?
    C25 C26 C27 N2 . . . . 178.36(11) ?
    C21 C26 C27 N2 . . . . -3.63(12) ?
    C36 N3 C28 C5 . . . . -61.67(15) ?
    C29 N3 C28 C5 . . . . 117.70(12) ?
    C4 C5 C28 N3 . . . . -57.36(15) ?
    C6 C5 C28 N3 . . . . 124.37(12) ?
    C36 N3 C29 O8 . . . . 179.36(12) ?
    C28 N3 C29 O8 . . . . -0.08(19) ?
    C36 N3 C29 C30 . . . . -1.62(13) ?
    C28 N3 C29 C30 . . . . 178.94(10) ?
    O8 C29 C30 C31 . . . . 2.3(2) ?
    N3 C29 C30 C31 . . . . -176.70(12) ?
    O8 C29 C30 C35 . . . . -178.89(13) ?
    N3 C29 C30 C35 . . . . 2.13(12) ?
    C35 C30 C31 C32 . . . . 1.23(17) ?
    C29 C30 C31 C32 . . . . 179.92(12) ?
    C30 C31 C32 C33 . . . . 0.27(18) ?
    C31 C32 C33 C34 . . . . -1.2(2) ?
    C32 C33 C34 C35 . . . . 0.67(19) ?
    C33 C34 C35 C30 . . . . 0.82(18) ?
    C33 C34 C35 C36 . . . . -177.85(12) ?
    C31 C30 C35 C34 . . . . -1.83(18) ?
    C29 C30 C35 C34 . . . . 179.22(11) ?
    C31 C30 C35 C36 . . . . 177.10(11) ?
    C29 C30 C35 C36 . . . . -1.85(13) ?
    C29 N3 C36 O9 . . . . 179.40(12) ?
    C28 N3 C36 O9 . . . . -1.2(2) ?
    C29 N3 C36 C35 . . . . 0.52(13) ?
    C28 N3 C36 C35 . . . . 179.97(10) ?
    C34 C35 C36 O9 . . . . 0.9(2) ?
    C30 C35 C36 O9 . . . . -177.93(13) ?
    C34 C35 C36 N3 . . . . 179.69(12) ?
    C30 C35 C36 N3 . . . . 0.88(13) ?
loop_
    _geom_hbond_atom_site_label_D
    _geom_hbond_atom_site_label_H
    _geom_hbond_atom_site_label_A
    _geom_hbond_site_symmetry_A
    _geom_hbond_distance_DH
    _geom_hbond_distance_HA
    _geom_hbond_distance_DA
    _geom_hbond_angle_DHA
    C7 H7A O8 2_566 0.98 2.47 3.2068(15) 132.1
    C8 H8B O5 2_566 0.98 2.34 3.2920(15) 164.8
    C9 H9A O4 2_565 0.98 2.56 3.4742(15) 155.8
    C9 H9C O9 1_555 0.98 2.38 3.2684(19) 150.8
    C10 H10A O4 1_555 0.99 2.54 2.9144(14) 102.0
    C10 H10B O3 1_555 0.99 2.32 2.8017(15) 108.7
    C19 H19A O7 1_555 0.99 2.54 2.9200(15) 102.7
    C19 H19B O2 1_555 0.99 2.36 2.8457(14) 109.1
    C23 H23 O1 2_665 0.95 2.45 3.3231(16) 152.8
    C28 H28A O8 1_555 0.99 2.52 2.9187(16) 103.4
    C28 H28B O3 1_555 0.99 2.34 2.8289(16) 109.2
    C32 H32 O2 2_656 0.95 2.56 3.2917(16) 134.0
    C34 H34 O7 1_545 0.95 2.46 3.4066(15) 172.1
data_global
_journal_date_recd_electronic     2013-03-21
_journal_date_accepted     2013-03-27
_journal_name_full     'Acta Crystallographica, Section E'
_journal_year     2013
_journal_volume     69
_journal_issue      5
_journal_page_first     o680
_journal_page_last     o680
_journal_paper_category     QO
_journal_paper_doi     10.1107/S1600536813008428
_journal_coeditor_code     ZQ2198
_publ_contact_author_name     'Monika Mazik'
_publ_contact_author_address
;
Institut f\"ur Organische Chemie
Technische Universit\"at Bergakademie Freiberg
Leipziger Strasse 29D
09596 Freiberg/Sachsen
Germany
;
_publ_contact_author_email     'monika.mazik@chemie.tu-freiberg.de'
_publ_contact_author_fax     '+493731393170'
_publ_contact_author_phone     '+493731392389'
_publ_section_title
;\
2,2',2''-[(2,4,6-Trimethoxybenzene-1,3,5-triyl)tris(methylene)]tris(isoindole-\
1,3-dione)
;
loop_
    _publ_author_name
    _publ_author_footnote
    _publ_author_address
    'Rosien, Jan-Ruven' .
;
Institut f\"ur Organische Chemie
Technische Universit\"at Bergakademie Freiberg
Leipziger Strasse 29
D-09596 Freiberg/Sachsen
Germany
;
    'Seichter, Wilhelm' .
;
Institut f\"ur Organische Chemie
Technische Universit\"at Bergakademie Freiberg
Leipziger Strasse 29
D-09596 Freiberg/Sachsen
Germany
;
    'Mazik, Monika' .
;
Institut f\"ur Organische Chemie
Technische Universit\"at Bergakademie Freiberg
Leipziger Strasse 29
D-09596 Freiberg/Sachsen
Germany
;
