# Supplementary material for: 2,2′,2′′-[(2,4,6-Trimeth­oxy­benzene-1,3,5-tri­yl)tris­(methyl­ene)]tris­(isoindole-1,3-dione)
Source: Acta Crystallogr Sect E Struct Rep Online. 2013 Apr 10;69(Pt 5):o680. doi: 10.1107/S1600536813008428 (PMC3647874; doi:10.1107/S1600536813008428)
Supplement: Supplementary file 2 [file e-69-0o680-Isup2.hkl]

# 
# h,k,l, Fc-squared, Fo-squared, sigma(Fo-squared) and status flag 
# 
data_I
_shelx_title ' Rosien_2_0m in P-1' 
_shelx_refln_list_code          4 
_shelx_F_calc_maximum      218.43 
_exptl_crystal_F_000       672.00 
_reflns_d_resolution_high  0.7307 
 
loop_ 
 _symmetry_equiv_pos_as_xyz 
 'x, y, z' 
 '-x, -y, -z' 
 
_cell_length_a    10.2370 
_cell_length_b    10.3671 
_cell_length_c    14.6501 
_cell_angle_alpha  79.804 
_cell_angle_beta   79.512 
_cell_angle_gamma  83.874 
 
_shelx_F_squared_multiplier     1.000 
 
loop_ 
 _refln_index_h 
 _refln_index_k 
 _refln_index_l 
 _refln_F_squared_calc 
 _refln_F_squared_meas 
 _refln_F_squared_sigma 
 _refln_observed_status 
   2   0   0      100.14       89.32      0.99 o 
   3   0   0     1614.29     1439.31     37.25 o 
   4   0   0      745.42      721.76      6.75 o 
   5   0   0       65.89       70.22      1.26 o 
   6   0   0      905.32      934.06      9.48 o 
   7   0   0      613.25      635.29     13.82 o 
   8   0   0      138.01      138.69      2.60 o 
   9   0   0        0.72        0.79      1.11 o 
  10   0   0      259.73      248.52      8.31 o 
  11   0   0       27.00       25.02      4.38 o 
  12   0   0      123.19      122.01      5.54 o 
  13   0   0      116.81      119.91      3.55 o 
 -13   1   0       10.53       12.00      1.54 o 
 -12   1   0      103.30       97.48      3.21 o 
 -11   1   0      144.62      143.43      6.39 o 
 -10   1   0      183.30      188.08      6.92 o 
  -9   1   0      189.09      194.81      7.15 o 
  -8   1   0       19.78       19.13      0.97 o 
  -7   1   0      315.82      315.60      4.02 o 
  -6   1   0       60.62       61.36      1.27 o 
  -5   1   0      676.44      649.76     10.01 o 
  -4   1   0     2573.97     2482.12     24.58 o 
  -3   1   0     3724.12     3695.83     31.73 o 
  -2   1   0      252.40      270.90      2.64 o 
  -1   1   0      912.37      891.81     14.45 o 
   1   1   0     1480.76     1473.99     19.14 o 
   2   1   0     9677.89     9653.78     90.88 o 
   3   1   0     2880.34     2928.84     28.00 o 
   4   1   0      268.03      294.03      3.10 o 
   5   1   0       59.92       45.72      0.93 o 
   6   1   0      143.80      148.90      2.06 o 
   7   1   0      727.15      721.45      7.97 o 
   8   1   0       30.46       30.40      1.09 o 
   9   1   0      413.36      412.59      7.83 o 
  10   1   0      101.96      101.41      3.41 o 
  11   1   0      189.52      186.83      7.85 o 
  12   1   0       17.20       18.00      2.77 o 
  13   1   0        4.86        5.03      1.77 o 
 -13   2   0       49.41       56.20      2.55 o 
 -12   2   0      555.46      556.36     10.90 o 
 -11   2   0        0.30       -0.17      0.86 o 
 -10   2   0      361.66      344.20      6.15 o 
  -9   2   0        0.08        0.76      0.86 o 
  -8   2   0       21.73       24.72      1.41 o 
  -7   2   0       20.38       17.82      0.78 o 
  -6   2   0      658.53      702.51      7.67 o 
  -5   2   0      779.77      837.63      7.88 o 
  -4   2   0      756.53      776.74      6.47 o 
  -3   2   0       12.52        9.35      0.58 o 
  -2   2   0      452.71      470.70      4.21 o 
  -1   2   0     1233.94     1181.07      7.92 o 
   0   2   0      242.00      238.28      1.88 o 
   1   2   0      205.23      163.94      1.51 o 
   2   2   0    23141.74    22491.27    218.73 o 
   3   2   0      213.17      178.20      4.15 o 
   4   2   0       60.96       53.34      0.86 o 
   5   2   0     2334.97     2339.11     21.29 o 
   6   2   0     1017.06      997.66     10.82 o 
   7   2   0       20.86       14.85      0.67 o 
   8   2   0     1880.57     1853.41     20.86 o 
   9   2   0       35.95       42.97      3.06 o 
  10   2   0      157.78      164.21      4.64 o 
  11   2   0      335.65      331.95      7.93 o 
  12   2   0      200.47      190.85      9.69 o 
  13   2   0       91.98       90.89      3.88 o 
 -13   3   0        1.40       -0.56      1.44 o 
 -12   3   0       82.36       79.69      9.00 o 
 -11   3   0      431.96      438.25      9.23 o 
 -10   3   0      344.25      336.76      6.15 o 
  -9   3   0      624.08      600.41     15.92 o 
  -8   3   0       81.22       86.01      2.37 o 
  -7   3   0      894.79      895.32     10.29 o 
  -6   3   0        1.63        5.25      0.63 o 
  -5   3   0     1456.74     1518.01     13.11 o 
  -4   3   0     1250.18     1277.05     10.54 o 
  -3   3   0      104.30      101.33      1.22 o 
  -2   3   0     3077.24     3160.84     25.47 o 
  -1   3   0     1589.62     1594.56     12.31 o 
   0   3   0      381.10      362.45      3.38 o 
   1   3   0      198.14      197.44      2.64 o 
   2   3   0    13346.14    13477.40    125.18 o 
   3   3   0       23.92       20.07      0.71 o 
   4   3   0     4317.27     4215.77     38.12 o 
   5   3   0        0.25        1.25      0.36 o 
   6   3   0     1437.53     1459.85     16.77 o 
   7   3   0        0.62        0.46      0.51 o 
   8   3   0       20.42       19.00      1.08 o 
   9   3   0        2.52        6.32      0.95 o 
  10   3   0       46.50       59.99      1.87 o 
  11   3   0      230.64      230.14      7.13 o 
  12   3   0      227.01      232.61      4.80 o 
  13   3   0      144.82      149.99      6.46 o 
 -12   4   0       33.22       33.59      2.28 o 
 -11   4   0      402.77      413.35      8.61 o 
 -10   4   0       29.15       23.08      2.10 o 
  -9   4   0        4.69        2.62      1.07 o 
  -8   4   0      739.16      678.22     10.73 o 
  -7   4   0       62.79       67.21      1.90 o 
  -6   4   0        0.23        0.43      0.63 o 
  -5   4   0      117.38      134.37      1.78 o 
  -4   4   0        9.97       18.15      0.62 o 
  -3   4   0     1530.63     1787.13     14.68 o 
  -2   4   0      609.44      592.18      5.31 o 
  -1   4   0     2728.88     2840.05     22.84 o 
   0   4   0       76.88       94.52      1.20 o 
   1   4   0      833.18      828.06      7.94 o 
   2   4   0      766.10      784.04      9.11 o 
   3   4   0      200.61      231.31      2.60 o 
   4   4   0      212.74      242.20      3.24 o 
   5   4   0       56.81       46.16      1.06 o 
   6   4   0      555.77      599.31      6.50 o 
   7   4   0      273.30      298.28      3.93 o 
   8   4   0        2.95        1.76      0.86 o 
   9   4   0      348.73      315.52      5.61 o 
  10   4   0      579.04      527.28      8.79 o 
  11   4   0      161.07      157.80      3.65 o 
  12   4   0      592.70      584.66     12.92 o 
  13   4   0      250.19      262.92      6.17 o 
 -12   5   0      139.68      147.49      7.62 o 
 -11   5   0        6.12       11.54      2.31 o 
 -10   5   0        6.78        6.61      1.44 o 
  -9   5   0      165.45      153.75      3.59 o 
  -8   5   0       45.92       58.85      2.30 o 
  -7   5   0      260.35      251.56      3.65 o 
  -6   5   0      821.92      764.65      8.11 o 
  -5   5   0       72.14       59.95      1.23 o 
  -4   5   0      449.44      430.87      4.18 o 
  -3   5   0      283.69      320.82      3.64 o 
  -2   5   0      348.46      329.38      3.06 o 
  -1   5   0     2093.13     2214.13     18.79 o 
   0   5   0     1474.26     1554.86     13.68 o 
   1   5   0        3.21        8.97      0.54 o 
   2   5   0       34.35       23.85      0.92 o 
   3   5   0      259.02      235.71      3.26 o 
   4   5   0     1439.47     1512.92     15.39 o 
   5   5   0       11.54        6.87      0.72 o 
   6   5   0      523.67      506.85      7.64 o 
   7   5   0       48.95       52.31      1.66 o 
   8   5   0      172.85      166.13      3.51 o 
   9   5   0       79.96       73.88      2.93 o 
  10   5   0      124.70      138.65      4.41 o 
  11   5   0        0.80        0.24      1.00 o 
  12   5   0      321.15      321.28     12.46 o 
  13   5   0       33.00       32.33      4.38 o 
 -11   6   0        5.27        2.56      1.44 o 
 -10   6   0      144.63      152.51      4.53 o 
  -9   6   0       23.01       26.48      1.76 o 
  -8   6   0        0.06       -1.19      1.57 o 
  -7   6   0      140.82      128.70      3.80 o 
  -6   6   0      104.88       81.90      1.70 o 
  -5   6   0      529.34      524.10      5.83 o 
  -4   6   0       36.81       33.74      1.03 o 
  -3   6   0        3.86        4.43      0.53 o 
  -2   6   0      260.29      298.40      2.94 o 
  -1   6   0       62.38       64.48      1.09 o 
   0   6   0      890.17      959.00      8.69 o 
   1   6   0        0.61        4.23      1.05 o 
   2   6   0      123.39      129.95      1.83 o 
   3   6   0       10.30       18.18      1.08 o 
   4   6   0     1219.25     1304.52     13.36 o 
   5   6   0      106.85      117.29      3.15 o 
   6   6   0       28.75       20.10      1.21 o 
   7   6   0        5.99        6.64      0.97 o 
   8   6   0       27.02       25.08      1.55 o 
   9   6   0        2.48        1.85      1.14 o 
  10   6   0      186.06      196.63      4.32 o 
  11   6   0        0.49        1.85      1.31 o 
  12   6   0      134.19      133.38      4.20 o 
 -11   7   0       12.79       14.25      2.10 o 
 -10   7   0       81.99       89.04      3.55 o 
  -9   7   0       38.73       32.75      1.94 o 
  -8   7   0        2.41        1.94      1.14 o 
  -7   7   0      287.42      247.92      4.78 o 
  -6   7   0        1.24        1.32      0.75 o 
  -5   7   0      755.62      718.54      7.76 o 
  -4   7   0      234.39      221.81      2.81 o 
  -3   7   0       18.95       12.73      0.72 o 
  -2   7   0      310.93      322.06      3.18 o 
  -1   7   0        0.54       -0.47      0.42 o 
   0   7   0     1157.23     1220.52     11.02 o 
   1   7   0       40.88       36.46      1.13 o 
   2   7   0        7.03        8.14      0.72 o 
   3   7   0      252.68      240.62      3.37 o 
   4   7   0      305.25      307.90      4.27 o 
   5   7   0       11.22       19.11      1.20 o 
   6   7   0      909.33      923.31     12.19 o 
   7   7   0       26.85       29.16      1.43 o 
   8   7   0        0.98        1.35      1.14 o 
   9   7   0       46.96       40.52      2.10 o 
  10   7   0        8.04        8.59      1.63 o 
  11   7   0        8.92        7.14      1.85 o 
  12   7   0       42.59       46.28      2.76 o 
 -10   8   0      117.69      129.44      4.40 o 
  -9   8   0        2.03        1.15      1.63 o 
  -8   8   0        0.17       -0.96      1.22 o 
  -7   8   0       24.57       24.05      1.67 o 
  -6   8   0      115.90      108.82      2.65 o 
  -5   8   0       31.43       19.99      1.11 o 
  -4   8   0       51.94       44.62      1.38 o 
  -3   8   0      219.15      195.75      2.73 o 
  -2   8   0      297.22      291.79      3.83 o 
  -1   8   0      101.51       93.26      1.46 o 
   0   8   0      270.51      255.25      3.25 o 
   1   8   0        1.24        1.53      0.95 o 
   2   8   0      113.66      108.24      2.06 o 
   3   8   0      371.34      384.57      6.63 o 
   4   8   0       43.08       38.69      1.52 o 
   5   8   0      103.39       92.60      2.33 o 
   6   8   0      589.33      614.57      8.65 o 
   7   8   0      126.60      121.97      3.24 o 
   8   8   0      161.61      153.02      6.46 o 
   9   8   0      169.17      166.55      4.72 o 
  10   8   0       35.91       32.11      2.43 o 
  11   8   0      225.16      245.11      6.17 o 
  -9   9   0        9.85       16.06      2.10 o 
  -8   9   0        0.32        0.15      1.44 o 
  -7   9   0        1.52        0.00      1.33 o 
  -6   9   0       53.61       44.26      2.21 o 
  -5   9   0       46.50       47.68      1.90 o 
  -4   9   0      314.11      292.41      4.72 o 
  -3   9   0       50.87       37.63      1.66 o 
  -2   9   0       41.09       38.13      1.22 o 
  -1   9   0      444.96      396.37      4.68 o 
   0   9   0       26.54       22.56      1.11 o 
   1   9   0      470.13      419.50      6.16 o 
   2   9   0      439.82      402.44      5.93 o 
   3   9   0       85.71       88.30      2.31 o 
   4   9   0       64.92       62.51      2.40 o 
   5   9   0      318.48      321.59      5.95 o 
   6   9   0      352.86      338.09      6.21 o 
   7   9   0       34.26       36.56      3.46 o 
   8   9   0      167.48      160.25      4.72 o 
   9   9   0       14.40        8.96      1.77 o 
  10   9   0       40.40       43.25      3.00 o 
  11   9   0        6.74       11.15      1.96 o 
  -8  10   0       72.38       84.00      3.74 o 
  -7  10   0      111.45      111.07      6.00 o 
  -6  10   0        7.49       14.60      1.67 o 
  -5  10   0        0.02       -0.28      1.22 o 
  -4  10   0        0.24       -0.46      1.47 o 
  -3  10   0      100.42      103.46      2.71 o 
  -2  10   0      666.52      668.72      9.22 o 
  -1  10   0        4.60        6.25      1.15 o 
   0  10   0       91.66       73.52      1.84 o 
   1  10   0       67.46       63.15      2.08 o 
   2  10   0       23.50       24.52      1.86 o 
   3  10   0       38.72       39.91      2.03 o 
   4  10   0       38.40       35.46      2.03 o 
   5  10   0      603.52      597.38      9.76 o 
   6  10   0      212.02      202.08      5.70 o 
   7  10   0      133.02      131.93      4.40 o 
   8  10   0       15.37        9.85      1.77 o 
   9  10   0      108.22      108.80      4.07 o 
  10  10   0       19.02       18.05      2.28 o 
  -7  11   0       36.61       47.44      3.26 o 
  -6  11   0       28.91       26.98      3.46 o 
  -5  11   0       47.67       47.44      4.15 o 
  -4  11   0       25.72       28.13      1.73 o 
  -3  11   0        7.08        5.79      1.25 o 
  -2  11   0      111.14      109.22      2.82 o 
  -1  11   0        6.45        5.43      1.66 o 
   0  11   0        5.30        9.21      1.60 o 
   1  11   0        2.43       -1.32      1.72 o 
   2  11   0        0.16        0.77      1.33 o 
   3  11   0        0.20       -1.83      1.22 o 
   4  11   0       11.97       14.22      1.60 o 
   5  11   0        7.19        9.82      1.60 o 
   6  11   0       24.52       24.50      2.54 o 
   7  11   0        0.62        1.15      1.63 o 
   8  11   0       95.84      111.03      4.20 o 
   9  11   0       11.08       12.87      2.10 o 
  -6  12   0       83.75      101.44      6.00 o 
  -5  12   0        0.67       -0.92      1.77 o 
  -4  12   0       25.55       25.59      2.61 o 
  -3  12   0        0.02        1.41      1.49 o 
  -2  12   0       14.49       13.88      2.84 o 
  -1  12   0        0.89        0.23      1.63 o 
   0  12   0      218.99      210.23      5.87 o 
   1  12   0        3.20        4.15      1.63 o 
   2  12   0       40.35       38.09      2.94 o 
   3  12   0        2.51        2.82      1.41 o 
   4  12   0        1.21        1.60      1.41 o 
   5  12   0        0.06       -1.85      2.77 o 
   6  12   0        7.25        6.17      3.23 o 
   7  12   0        0.76        0.00      1.85 o 
  -4  13   0      276.43      307.37     11.08 o 
  -3  13   0      193.12      194.30      8.31 o 
  -2  13   0        0.58       -2.94      1.96 o 
  -1  13   0        7.37       11.61      2.28 o 
   0  13   0      216.88      237.68      6.53 o 
   1  13   0        0.14        0.25      1.77 o 
   2  13   0        1.34       -0.63      1.85 o 
   3  13   0       78.16       78.22      4.15 o 
   4  13   0       10.92        7.38      2.28 o 
   5  13   0       10.05       13.19      2.28 o 
   6  13   0       13.04       15.22      4.62 o 
  -5 -13   1       11.42       13.35      2.28 o 
  -4 -13   1      206.61      229.19      6.68 o 
  -3 -13   1      348.00      385.84      9.14 o 
  -2 -13   1        0.83        2.10      2.31 o 
  -1 -13   1       10.40       12.99      2.28 o 
   0 -13   1      112.37      109.25      4.40 o 
   1 -13   1        6.47        6.46      2.28 o 
   2 -13   1      191.86      210.10      6.36 o 
   3 -13   1       17.41       18.69      2.61 o 
  -7 -12   1       26.22       28.29      2.76 o 
  -6 -12   1       46.63       43.85      4.62 o 
  -5 -12   1       74.59       75.69      3.59 o 
  -4 -12   1       18.54       21.83      2.03 o 
  -3 -12   1       91.10      105.75      3.68 o 
  -2 -12   1       13.39       12.16      2.10 o 
  -1 -12   1        3.22        3.46      2.54 o 
   0 -12   1       95.27       97.10      4.15 o 
   1 -12   1       43.04       45.23      3.09 o 
   2 -12   1        2.51        1.76      1.77 o 
   3 -12   1        1.23       -2.39      1.77 o 
   4 -12   1       88.66      100.08      4.15 o 
   5 -12   1        2.38        1.09      1.77 o 
  -8 -11   1        1.65       -1.62      2.54 o 
  -7 -11   1       13.80       14.51      2.10 o 
  -6 -11   1        0.12        0.23      1.63 o 
  -5 -11   1      162.99      156.49      8.08 o 
  -4 -11   1        2.05        0.43      1.22 o 
  -3 -11   1        3.12        2.46      1.33 o 
  -2 -11   1       23.09       21.78      1.76 o 
  -1 -11   1      141.75      141.27      3.73 o 
   0 -11   1      306.40      282.02      8.54 o 
   1 -11   1      137.58      124.79      3.00 o 
   2 -11   1        0.00        0.81      1.08 o 
   3 -11   1        6.62        4.53      1.31 o 
   4 -11   1       45.82       50.10      2.48 o 
   5 -11   1       43.63       42.24      2.94 o 
   6 -11   1       78.55       74.89      4.85 o 
   7 -11   1       81.46       72.13      4.85 o 
 -10 -10   1       55.94       47.49      3.09 o 
  -9 -10   1        0.12        1.93      1.77 o 
  -8 -10   1       13.73        9.65      2.08 o 
  -7 -10   1        8.19        8.03      1.77 o 
  -6 -10   1      123.77      136.98      5.31 o 
  -5 -10   1      327.75      324.35      6.12 o 
  -4 -10   1       73.05       73.92      2.57 o 
  -3 -10   1      300.27      276.01      5.41 o 
  -2 -10   1      178.58      163.71      3.81 o 
  -1 -10   1        1.23        1.85      1.07 o 
   0 -10   1      547.03      514.27      7.50 o 
   1 -10   1       20.38       32.62      1.52 o 
   2 -10   1       53.58       43.23      2.00 o 
   3 -10   1        0.04        1.22      1.09 o 
   4 -10   1       63.69       63.78      2.18 o 
   5 -10   1       96.99       88.63      2.54 o 
   6 -10   1      444.96      466.71      8.16 o 
   7 -10   1      124.47      120.29      5.08 o 
   8 -10   1      381.96      394.39      9.12 o 
 -10  -9   1      281.49      291.74      8.31 o 
  -9  -9   1       10.45        8.04      1.77 o 
  -8  -9   1      697.81      657.74     13.00 o 
  -7  -9   1      127.07      145.10      4.40 o 
  -6  -9   1      124.38      132.28      4.07 o 
  -5  -9   1      179.57      179.83      4.08 o 
  -4  -9   1      758.90      727.61     11.27 o 
  -3  -9   1       19.73       20.56      1.49 o 
  -2  -9   1        5.39        4.19      0.92 o 
  -1  -9   1      568.82      559.18      7.84 o 
   0  -9   1       28.96       24.35      1.03 o 
   1  -9   1        3.72        3.84      0.87 o 
   2  -9   1       11.88        8.01      1.03 o 
   3  -9   1        0.63        6.80      1.47 o 
   4  -9   1        8.12        6.39      1.40 o 
   5  -9   1        0.78       -0.34      0.97 o 
   6  -9   1      113.85      105.48      4.29 o 
   7  -9   1      232.11      227.27      4.88 o 
   8  -9   1      329.27      330.80     12.92 o 
   9  -9   1        1.10        1.15      1.63 o 
 -11  -8   1       49.66       48.78      2.88 o 
 -10  -8   1       31.66       40.57      2.43 o 
  -9  -8   1        0.37        2.87      1.44 o 
  -8  -8   1     1153.18     1120.85     20.35 o 
  -7  -8   1      206.58      215.12      4.80 o 
  -6  -8   1        0.04       -0.77      0.88 o 
  -5  -8   1      166.53      143.87      2.96 o 
  -4  -8   1      949.93      868.80     11.61 o 
  -3  -8   1     1529.88     1516.40     17.22 o 
  -2  -8   1      144.38      130.75      2.47 o 
  -1  -8   1       22.28       30.59      1.56 o 
   0  -8   1        1.88        1.83      0.75 o 
   1  -8   1     1656.00     1582.56     14.15 o 
   2  -8   1       33.96       22.96      0.92 o 
   3  -8   1      203.16      168.24      2.45 o 
   4  -8   1       43.28       38.34      1.62 o 
   5  -8   1      431.63      416.09      6.73 o 
   6  -8   1        2.00        1.21      0.97 o 
   7  -8   1       41.49       31.43      1.87 o 
   8  -8   1       10.79       13.28      1.55 o 
   9  -8   1       87.50       88.76      5.77 o 
  10  -8   1      176.82      192.34      5.52 o 
 -12  -7   1      297.58      307.97     12.00 o 
 -11  -7   1       33.28       34.22      2.43 o 
 -10  -7   1      283.22      291.81      6.83 o 
  -9  -7   1      483.91      463.67      8.88 o 
  -8  -7   1       29.75       28.82      2.12 o 
  -7  -7   1       51.75       50.73      2.17 o 
  -6  -7   1     1219.37     1224.31     15.78 o 
  -5  -7   1      333.54      314.60      4.86 o 
  -4  -7   1     1965.87     1888.55     25.02 o 
  -3  -7   1      265.70      250.20      3.61 o 
  -2  -7   1      199.65      195.87      2.60 o 
  -1  -7   1        2.00        1.77      0.63 o 
   0  -7   1       17.14        9.01      0.70 o 
   1  -7   1     1152.90     1098.29      9.37 o 
   2  -7   1     1211.70     1199.43     10.65 o 
   3  -7   1      526.19      458.45      4.55 o 
   4  -7   1      279.52      263.09      3.12 o 
   5  -7   1      161.96      164.70      2.47 o 
   6  -7   1       35.81       32.35      1.62 o 
   7  -7   1       19.47       17.98      1.49 o 
   8  -7   1        0.10       -1.19      1.14 o 
   9  -7   1       43.33       41.04      2.21 o 
  10  -7   1       12.72        9.27      1.85 o 
  11  -7   1        3.19        2.22      1.77 o 
 -12  -6   1      121.25      125.85      3.88 o 
 -11  -6   1       42.30       42.75      2.10 o 
 -10  -6   1       38.07       37.73      1.83 o 
  -9  -6   1        3.43        2.37      1.14 o 
  -8  -6   1       70.89       59.26      2.10 o 
  -7  -6   1        6.84        8.42      1.66 o 
  -6  -6   1     1360.67     1352.36     17.15 o 
  -5  -6   1       52.18       62.15      1.62 o 
  -4  -6   1      369.38      389.63      5.63 o 
  -3  -6   1     1613.86     1583.99     16.02 o 
  -2  -6   1       31.11       19.50      0.76 o 
  -1  -6   1      299.09      306.72      3.22 o 
   0  -6   1     1423.21     1572.84     13.98 o 
   1  -6   1        5.62        2.54      0.44 o 
   2  -6   1       98.22      119.96      1.56 o 
   3  -6   1     1285.08     1243.42     11.17 o 
   4  -6   1      168.16      168.47      2.06 o 
   5  -6   1        0.46        1.86      0.59 o 
   6  -6   1      383.68      328.80      4.51 o 
   7  -6   1     1051.54     1020.75     11.93 o 
   8  -6   1       13.94       16.31      1.55 o 
   9  -6   1        1.73        2.67      1.28 o 
  10  -6   1        0.52       -1.50      1.28 o 
  11  -6   1       30.61       31.38      3.23 o 
 -13  -5   1       67.04       72.46      2.88 o 
 -12  -5   1      258.85      262.59      7.50 o 
 -11  -5   1       28.62       32.43      1.83 o 
 -10  -5   1      154.93      157.25      4.93 o 
  -9  -5   1       30.40       36.73      1.67 o 
  -8  -5   1       69.38       57.81      2.00 o 
  -7  -5   1      168.27      181.82      3.20 o 
  -6  -5   1      491.25      550.55      6.68 o 
  -5  -5   1      195.67      184.70      3.69 o 
  -4  -5   1     3767.28     3931.90     38.62 o 
  -3  -5   1      302.82      324.39      3.31 o 
  -2  -5   1     1419.78     1552.25     14.67 o 
  -1  -5   1     1422.93     1597.33     14.01 o 
   0  -5   1      337.59      364.79      3.60 o 
   1  -5   1      122.69      103.87      1.33 o 
   2  -5   1      751.43      789.77      6.71 o 
   3  -5   1     1285.00     1329.49     11.79 o 
   4  -5   1      874.07      839.55      7.68 o 
   5  -5   1      336.35      322.95      3.53 o 
   6  -5   1        6.36        1.83      0.79 o 
   7  -5   1      150.58      147.98      2.63 o 
   8  -5   1       73.71       69.40      2.28 o 
   9  -5   1      192.83      193.08      5.05 o 
  10  -5   1       22.77       24.00      1.96 o 
  11  -5   1        8.03       13.14      4.15 o 
  12  -5   1      107.16      117.05      4.07 o 
 -13  -4   1       12.81       12.00      2.77 o 
 -12  -4   1      175.63      173.91      3.93 o 
 -11  -4   1       16.38       20.80      1.55 o 
 -10  -4   1        9.31        8.50      1.14 o 
  -9  -4   1       33.20       31.28      1.55 o 
  -8  -4   1       27.49       32.14      1.49 o 
  -7  -4   1       42.93       36.00      1.27 o 
  -6  -4   1      277.23      291.52      3.43 o 
  -5  -4   1     1487.16     1588.99     14.74 o 
  -4  -4   1     3331.34     3544.89     32.12 o 
  -3  -4   1      300.93      270.33      3.26 o 
  -2  -4   1      362.18      375.04      3.63 o 
  -1  -4   1      446.14      445.04      3.97 o 
   0  -4   1     2688.54     2834.11     24.44 o 
   1  -4   1        1.91        5.45      0.34 o 
   2  -4   1      283.02      320.39      2.97 o 
   3  -4   1      671.16      722.42      6.59 o 
   4  -4   1      145.49      169.69      1.84 o 
   5  -4   1      210.50      170.46      2.41 o 
   6  -4   1      699.69      683.94      7.64 o 
   7  -4   1      385.06      380.86      5.56 o 
   8  -4   1        3.16        0.88      0.95 o 
   9  -4   1      364.69      352.62      6.42 o 
  10  -4   1      132.41      144.92      5.54 o 
  11  -4   1        4.76        3.78      2.31 o 
  12  -4   1        0.26       -1.90      2.54 o 
 -13  -3   1       83.09       85.08      3.88 o 
 -12  -3   1        7.98       10.50      2.31 o 
 -11  -3   1      212.09      202.77      3.75 o 
 -10  -3   1       10.49        8.56      1.14 o 
  -9  -3   1        2.20        3.99      1.02 o 
  -8  -3   1       21.32       16.61      1.14 o 
  -7  -3   1        2.43        5.00      0.53 o 
  -6  -3   1      552.44      540.71      5.74 o 
  -5  -3   1      252.57      276.89      2.90 o 
  -4  -3   1      633.26      624.56      6.00 o 
  -3  -3   1      290.84      280.17      2.75 o 
  -2  -3   1    14545.33    14732.39    125.76 o 
  -1  -3   1      652.82      554.68      4.77 o 
   0  -3   1      225.62      230.37      2.17 o 
   1  -3   1     1340.10     1280.39     10.93 o 
   2  -3   1      173.92      158.08      1.51 o 
   3  -3   1       76.52       78.67      1.13 o 
   4  -3   1     2814.64     2777.49     25.94 o 
   5  -3   1      213.34      172.56      2.50 o 
   6  -3   1      811.03      842.65      8.84 o 
   7  -3   1       16.79       15.34      0.86 o 
   8  -3   1      548.79      552.99      7.66 o 
   9  -3   1        1.89        0.99      1.11 o 
  10  -3   1        0.02       -0.15      1.00 o 
  11  -3   1      545.59      577.22     11.23 o 
  12  -3   1       29.71       30.36      2.54 o 
  13  -3   1       41.79       49.24      2.76 o 
 -13  -2   1       10.83       12.87      2.10 o 
 -12  -2   1        0.44       -0.16      1.14 o 
 -11  -2   1       56.50       51.34      2.48 o 
 -10  -2   1       28.80       32.05      1.40 o 
  -9  -2   1      295.45      306.68      5.34 o 
  -8  -2   1        1.81        0.65      0.63 o 
  -7  -2   1       24.44       11.10      0.83 o 
  -6  -2   1     1236.91     1289.43     14.30 o 
  -5  -2   1     1752.31     1923.23     20.99 o 
  -4  -2   1      328.87      412.61      4.34 o 
  -3  -2   1      321.96      347.64      3.34 o 
  -2  -2   1     4647.64     4745.12     40.86 o 
  -1  -2   1        0.18        0.41      0.28 o 
   0  -2   1       82.47       65.38      0.72 o 
   1  -2   1     1836.16     1822.77     13.77 o 
   2  -2   1     2428.90     2330.91     18.82 o 
   3  -2   1      562.94      583.95      5.94 o 
   4  -2   1       11.29        9.81      0.62 o 
   5  -2   1      334.04      364.92      4.55 o 
   6  -2   1      194.51      201.06      2.84 o 
   7  -2   1        0.03       -0.29      0.55 o 
   8  -2   1        0.09        1.51      0.86 o 
   9  -2   1      149.66      151.03      5.03 o 
  10  -2   1      188.84      183.53      3.78 o 
  11  -2   1      373.73      361.11      7.62 o 
  12  -2   1       30.22       31.60      2.10 o 
  13  -2   1      146.99      146.31      4.20 o 
 -13  -1   1      244.76      246.92      6.31 o 
 -12  -1   1      242.04      235.56      6.17 o 
 -11  -1   1       27.51       25.69      2.77 o 
 -10  -1   1        0.32        1.19      1.11 o 
  -9  -1   1        0.49       -0.33      1.11 o 
  -8  -1   1      153.02      163.42      2.80 o 
  -7  -1   1      499.21      464.56      5.31 o 
  -6  -1   1     1241.38     1318.50     17.82 o 
  -5  -1   1      149.45      170.73      3.00 o 
  -4  -1   1      948.13      957.34     11.41 o 
  -3  -1   1     1035.48     1071.34     11.37 o 
  -2  -1   1     3715.81     3534.04     34.83 o 
  -1  -1   1      631.24      576.81      4.77 o 
   0  -1   1    11805.36    10072.07    224.72 o 
   1  -1   1     6753.34     6175.26     71.85 o 
   2  -1   1     2181.59     2228.65     19.19 o 
   3  -1   1       32.28       44.47      0.86 o 
   4  -1   1      903.05      872.93      9.07 o 
   5  -1   1      191.79      221.80      2.62 o 
   6  -1   1       75.59       77.26      1.31 o 
   7  -1   1      704.54      717.23      8.41 o 
   8  -1   1       10.63       11.79      1.14 o 
   9  -1   1        3.73        3.03      1.11 o 
  10  -1   1      711.36      690.84     14.13 o 
  11  -1   1       50.03       49.21      3.23 o 
  12  -1   1       17.77       19.13      3.23 o 
  13  -1   1       46.44       50.09      2.55 o 
 -13   0   1        0.51        0.66      1.38 o 
 -12   0   1       95.72       97.64      3.21 o 
 -11   0   1      283.98      287.77      7.01 o 
 -10   0   1      381.87      371.19     11.77 o 
  -9   0   1        2.12        5.08      1.11 o 
  -8   0   1      200.11      205.51      3.89 o 
  -7   0   1      138.98      173.03      2.42 o 
  -6   0   1      237.33      213.24      2.70 o 
  -5   0   1      107.19      117.00      2.19 o 
  -4   0   1     1735.64     1613.51     18.73 o 
  -3   0   1     4360.09     4265.52     44.43 o 
  -2   0   1       23.32       20.02      1.09 o 
  -1   0   1      873.38      824.73     19.38 o 
   0   0   1        1.48       -0.12      1.15 o 
   1   0   1      606.84      506.41     33.21 o 
   2   0   1      738.63      683.02      8.14 o 
   3   0   1      468.68      469.63      4.81 o 
   4   0   1      622.12      596.29      7.02 o 
   5   0   1      317.84      319.27      3.25 o 
   6   0   1     1001.05     1040.23      9.77 o 
   7   0   1       89.51       76.53      1.48 o 
   8   0   1        0.07        1.15      0.73 o 
   9   0   1      500.13      518.62     10.71 o 
  10   0   1        0.01       -0.13      1.11 o 
  11   0   1       14.46       13.31      1.77 o 
  12   0   1      610.96      604.13     17.54 o 
  13   0   1        0.58        2.62      1.44 o 
 -13   1   1       40.15       41.20      2.22 o 
 -12   1   1       34.08       28.50      1.55 o 
 -11   1   1       16.26       16.68      1.28 o 
 -10   1   1      391.11      383.13      6.42 o 
  -9   1   1       45.86       42.16      2.14 o 
  -8   1   1        0.16        0.04      0.86 o 
  -7   1   1      102.06      102.20      1.90 o 
  -6   1   1     1484.71     1494.36     18.67 o 
  -5   1   1      729.22      777.12      9.86 o 
  -4   1   1       81.56       68.70      1.10 o 
  -3   1   1      130.43      129.32      1.36 o 
  -2   1   1     5183.83     5611.11     50.71 o 
  -1   1   1      871.58      761.06     15.66 o 
   0   1   1      235.01      204.31      5.95 o 
   1   1   1      955.23      809.64     12.93 o 
   2   1   1     1166.14     1022.06      8.73 o 
   3   1   1      317.80      318.14      3.59 o 
   4   1   1      682.37      654.86      7.17 o 
   5   1   1       48.33       50.47      0.94 o 
   6   1   1       27.95       24.15      0.72 o 
   7   1   1       16.14       15.49      0.75 o 
   8   1   1        0.03        0.46      0.62 o 
   9   1   1       52.85       54.27      2.57 o 
  10   1   1       22.63       21.76      1.41 o 
  11   1   1       96.37      102.45      3.55 o 
  12   1   1      271.37      269.07      9.23 o 
  13   1   1       35.12       33.69      3.23 o 
 -13   2   1        2.77        3.97      1.19 o 
 -12   2   1        5.36        6.35      2.08 o 
 -11   2   1       25.14       22.52      1.55 o 
 -10   2   1      568.25      564.13      9.12 o 
  -9   2   1      109.14      119.09      2.70 o 
  -8   2   1      329.41      301.89      5.19 o 
  -7   2   1      328.13      345.58      4.35 o 
  -6   2   1      160.27      181.79      2.50 o 
  -5   2   1       33.03       29.03      0.78 o 
  -4   2   1      614.46      666.68      6.30 o 
  -3   2   1      614.87      644.76      7.00 o 
  -2   2   1     4761.43     4821.49     38.73 o 
  -1   2   1      103.31      116.41      1.25 o 
   0   2   1      560.65      486.92      3.68 o 
   1   2   1     2567.37     2595.09     20.98 o 
   2   2   1     1022.80      936.56      8.19 o 
   3   2   1      572.58      608.20      5.75 o 
   4   2   1     3478.68     3681.90     35.98 o 
   5   2   1       88.71       57.25      2.07 o 
   6   2   1      118.55      162.96      1.96 o 
   7   2   1      329.52      309.17      3.48 o 
   8   2   1      318.47      310.64      4.14 o 
   9   2   1       72.98       85.60      2.53 o 
  10   2   1      319.60      315.39      5.00 o 
  11   2   1       25.42       23.55      1.36 o 
  12   2   1      286.18      269.90      6.97 o 
  13   2   1      162.03      162.45      6.92 o 
 -13   3   1      116.06      114.54      3.55 o 
 -12   3   1        4.21        7.35      1.44 o 
 -11   3   1      102.62      103.23      2.70 o 
 -10   3   1       27.43       28.70      1.55 o 
  -9   3   1       36.49       37.80      1.86 o 
  -8   3   1      277.78      272.47      4.92 o 
  -7   3   1      395.91      388.75      4.92 o 
  -6   3   1       19.51       20.87      0.72 o 
  -5   3   1       56.87       66.94      1.07 o 
  -4   3   1      485.82      451.06      4.12 o 
  -3   3   1        0.92       -0.46      0.31 o 
  -2   3   1      239.84      221.30      2.04 o 
  -1   3   1     1370.19     1315.17      9.60 o 
   0   3   1      131.15      119.06      1.26 o 
   1   3   1     1773.81     1750.75     15.72 o 
   2   3   1     2486.99     2497.90     31.11 o 
   3   3   1      211.83      255.39      2.72 o 
   4   3   1     2474.35     2601.20     46.77 o 
   5   3   1      905.60      963.03     14.41 o 
   6   3   1      428.22      434.11      4.81 o 
   7   3   1      270.24      272.77      3.34 o 
   8   3   1       36.25       43.88      1.47 o 
   9   3   1      167.56      167.80      3.51 o 
  10   3   1      135.99      124.73      2.66 o 
  11   3   1        1.98        1.24      0.88 o 
  12   3   1      103.89      106.83      4.29 o 
  13   3   1       55.95       47.07      4.15 o 
 -12   4   1       84.23       92.14      3.21 o 
 -11   4   1       40.88       42.29      2.22 o 
 -10   4   1      133.77      130.55      3.24 o 
  -9   4   1        9.54        6.47      1.14 o 
  -8   4   1      267.08      260.33      5.21 o 
  -7   4   1      326.76      312.63      4.63 o 
  -6   4   1        9.89       16.39      0.72 o 
  -5   4   1      226.38      215.98      2.36 o 
  -4   4   1      149.76      132.34      1.48 o 
  -3   4   1       14.55       13.83      0.72 o 
  -2   4   1       88.52       91.88      1.08 o 
  -1   4   1      418.12      413.69      3.46 o 
   0   4   1      168.71      140.55      1.66 o 
   1   4   1        2.94        3.08      0.36 o 
   2   4   1      194.02      217.23      2.67 o 
   3   4   1      145.87      164.08      2.22 o 
   4   4   1      428.19      477.89      4.89 o 
   5   4   1      711.67      777.97      8.98 o 
   6   4   1      152.84      140.67      2.00 o 
   7   4   1       29.92       32.60      1.19 o 
   8   4   1       63.78       75.63      4.78 o 
   9   4   1      172.39      183.49      7.77 o 
  10   4   1       15.76        9.57      1.22 o 
  11   4   1      102.41       97.87      2.78 o 
  12   4   1       56.81       59.07      2.77 o 
  13   4   1        0.31        0.72      1.44 o 
 -12   5   1      323.04      328.93      7.29 o 
 -11   5   1        8.93       10.15      1.85 o 
 -10   5   1        9.63        6.52      1.44 o 
  -9   5   1      105.55      104.01      2.90 o 
  -8   5   1        6.02        5.33      2.45 o 
  -7   5   1     1363.46     1349.75     17.18 o 
  -6   5   1      399.96      425.74      4.87 o 
  -5   5   1       40.72       44.37      0.96 o 
  -4   5   1      175.22      165.76      2.95 o 
  -3   5   1      243.21      271.78      2.63 o 
  -2   5   1        0.11        0.90      0.34 o 
  -1   5   1      491.47      520.54      4.54 o 
   0   5   1     1934.59     2128.51     19.48 o 
   1   5   1      868.16      849.58      8.23 o 
   2   5   1      210.97      218.36      2.53 o 
   3   5   1      104.84       94.82      1.56 o 
   4   5   1     1899.26     2008.64     20.60 o 
   5   5   1       17.79       14.16      0.86 o 
   6   5   1       35.90       37.71      1.27 o 
   7   5   1        1.10        4.86      1.33 o 
   8   5   1      152.27      134.83      2.69 o 
   9   5   1       28.25       22.70      1.49 o 
  10   5   1        0.32        0.82      1.14 o 
  11   5   1        0.06       -0.77      1.16 o 
  12   5   1       51.93       51.16      2.76 o 
  13   5   1        0.34        0.26      1.44 o 
 -11   6   1       26.47       31.25      3.23 o 
 -10   6   1        1.27        0.69      2.08 o 
  -9   6   1       32.94       38.03      2.03 o 
  -8   6   1        0.00        0.56      0.97 o 
  -7   6   1      919.90      864.56     10.91 o 
  -6   6   1       46.84       41.46      1.31 o 
  -5   6   1      437.28      418.17      4.83 o 
  -4   6   1      312.26      352.14      4.08 o 
  -3   6   1       18.75       16.93      0.95 o 
  -2   6   1       51.75       64.36      1.08 o 
  -1   6   1      153.62      172.73      1.88 o 
   0   6   1      182.55      197.35      2.37 o 
   1   6   1      176.04      170.45      2.18 o 
   2   6   1        1.72        3.40      0.53 o 
   3   6   1       19.63       27.85      0.92 o 
   4   6   1      384.06      403.13      4.40 o 
   5   6   1        0.42       -0.64      0.57 o 
   6   6   1     1061.62     1111.31     14.29 o 
   7   6   1       19.37       21.91      1.25 o 
   8   6   1      288.43      252.72      4.87 o 
   9   6   1      139.33      153.74      3.59 o 
  10   6   1        0.03        0.43      1.14 o 
  11   6   1        9.94       11.05      1.85 o 
  12   6   1      110.22      120.83      4.15 o 
  13   6   1      147.95      164.10     11.54 o 
 -11   7   1        0.13        0.36      1.44 o 
 -10   7   1       64.80       72.87      3.09 o 
  -9   7   1        1.74        2.31      1.31 o 
  -8   7   1      103.09       99.34      2.83 o 
  -7   7   1       68.58       68.76      1.95 o 
  -6   7   1      733.50      693.36      7.57 o 
  -5   7   1       28.23       30.65      1.11 o 
  -4   7   1      195.32      177.87      2.54 o 
  -3   7   1        0.12        3.46      0.57 o 
  -2   7   1      245.92      200.13      2.19 o 
  -1   7   1       33.68       41.21      1.09 o 
   0   7   1      284.78      323.72      3.44 o 
   1   7   1      103.95       98.80      1.68 o 
   2   7   1      192.51      181.41      2.40 o 
   3   7   1        0.39        0.52      0.61 o 
   4   7   1       39.15       35.72      1.78 o 
   5   7   1      121.98      125.28      2.34 o 
   6   7   1      595.36      585.81      8.18 o 
   7   7   1       30.71       31.73      2.80 o 
   8   7   1        7.86        8.96      1.35 o 
   9   7   1       84.81       82.39      3.26 o 
  10   7   1       37.75       37.84      2.43 o 
  11   7   1        0.85        2.00      1.44 o 
  12   7   1       21.50       21.06      3.69 o 
 -10   8   1       86.15       89.06      4.85 o 
  -9   8   1       37.30       42.33      2.61 o 
  -8   8   1      119.90      119.65      3.92 o 
  -7   8   1       93.64       98.41      2.39 o 
  -6   8   1       40.90       40.65      1.55 o 
  -5   8   1       22.16       19.52      1.07 o 
  -4   8   1     1101.18     1051.95     11.00 o 
  -3   8   1       92.76       80.55      1.65 o 
  -2   8   1      273.00      264.90      2.84 o 
  -1   8   1        0.82        0.56      0.58 o 
   0   8   1       16.76       18.38      0.91 o 
   1   8   1      417.47      384.84      4.41 o 
   2   8   1       32.87       38.47      1.27 o 
   3   8   1      541.94      502.50      6.10 o 
   4   8   1      359.09      349.05      4.76 o 
   5   8   1      109.17      104.22      2.46 o 
   6   8   1       24.42       24.44      1.43 o 
   7   8   1       15.35       14.00      1.33 o 
   8   8   1        2.68        1.33      2.54 o 
   9   8   1      128.41      119.88      4.07 o 
  10   8   1        0.10        0.72      1.85 o 
  11   8   1       96.76       97.68      3.74 o 
  12   8   1      128.21      130.09      4.53 o 
  -9   9   1       12.62       14.80      2.10 o 
  -8   9   1       29.45       30.41      2.43 o 
  -7   9   1       17.44       16.41      1.96 o 
  -6   9   1       17.22       16.82      2.44 o 
  -5   9   1       46.33       37.52      1.72 o 
  -4   9   1        3.31        3.22      0.85 o 
  -3   9   1      181.59      162.84      2.69 o 
  -2   9   1      130.16      137.65      2.44 o 
  -1   9   1     1014.40      915.06     10.31 o 
   0   9   1      164.33      170.00      2.79 o 
   1   9   1      110.65       92.23      2.31 o 
   2   9   1      546.91      528.40      7.43 o 
   3   9   1      774.36      723.57      9.68 o 
   4   9   1      727.30      688.04     16.45 o 
   5   9   1      598.30      577.15      9.23 o 
   6   9   1       76.55       71.00      2.57 o 
   7   9   1      289.31      283.81      6.83 o 
   8   9   1      217.99      217.70      9.23 o 
   9   9   1        3.85        3.03      1.85 o 
  10   9   1       52.07       54.84      3.09 o 
  11   9   1       43.41       37.03      2.76 o 
  -8  10   1        9.88       10.34      1.96 o 
  -7  10   1      225.83      241.02      6.36 o 
  -6  10   1       11.91        9.97      1.96 o 
  -5  10   1        0.90        2.77      1.33 o 
  -4  10   1       69.27       68.67      2.24 o 
  -3  10   1       19.39       18.13      1.60 o 
  -2  10   1      253.99      257.29      8.40 o 
  -1  10   1       14.33       11.01      1.12 o 
   0  10   1       56.40       63.88      1.75 o 
   1  10   1       33.85       33.19      1.62 o 
   2  10   1      458.77      421.49      6.34 o 
   3  10   1      633.69      627.47     10.03 o 
   4  10   1       30.44       28.26      2.20 o 
   5  10   1      168.29      163.36      4.24 o 
   6  10   1       42.99       42.95      2.21 o 
   7  10   1       87.92       92.85      3.74 o 
   8  10   1       24.45       19.52      2.10 o 
   9  10   1        0.23        3.27      2.08 o 
  10  10   1      192.25      201.75     11.31 o 
  -7  11   1      112.29      112.12      4.40 o 
  -6  11   1       40.13       54.25      3.69 o 
  -5  11   1       13.92       12.28      1.96 o 
  -4  11   1        0.03       -0.62      1.33 o 
  -3  11   1       14.80        8.17      1.25 o 
  -2  11   1       68.58       65.97      2.31 o 
  -1  11   1      147.51      128.45      3.55 o 
   0  11   1       10.34       19.39      1.67 o 
   1  11   1       26.84       28.34      1.59 o 
   2  11   1       37.55       32.33      3.59 o 
   3  11   1      122.95      121.18      3.46 o 
   4  11   1       13.76       13.88      1.67 o 
   5  11   1        0.30        0.77      1.33 o 
   6  11   1       25.23       31.29      2.13 o 
   7  11   1       24.85       19.86      2.28 o 
   8  11   1        0.13        0.00      1.63 o 
   9  11   1       93.34      100.68      4.38 o 
  -6  12   1       34.65       34.85      2.94 o 
  -5  12   1       86.43      112.70      4.40 o 
  -4  12   1        3.97        5.95      3.69 o 
  -3  12   1        6.49       10.84      1.60 o 
  -2  12   1        1.97        3.69      1.33 o 
  -1  12   1        4.65        1.54      1.33 o 
   0  12   1       49.90       51.23      3.26 o 
   1  12   1        0.93        0.69      1.63 o 
   2  12   1       23.88       28.49      2.43 o 
   3  12   1       39.99       40.70      2.30 o 
   4  12   1        2.48        2.62      1.33 o 
   5  12   1        4.60        3.23      1.49 o 
   6  12   1       21.62       23.95      2.77 o 
   7  12   1       10.46       13.72      3.92 o 
   8  12   1        3.13        6.23      1.96 o 
  -4  13   1      106.57      118.02      5.08 o 
  -3  13   1       19.92       21.50      4.15 o 
  -2  13   1       10.96       10.82      2.10 o 
  -1  13   1        0.17        0.23      1.96 o 
   0  13   1       26.55       23.69      3.00 o 
   1  13   1        1.12        2.31      1.96 o 
   2  13   1       42.22       36.47      2.94 o 
   3  13   1       24.94       25.41      2.61 o 
   4  13   1        3.37        0.92      1.77 o 
   5  13   1       39.45       37.84      4.15 o 
   6  13   1       49.54       57.82      3.55 o 
   0  14   1        1.10        7.14      2.10 o 
   1  14   1      206.11      238.62      6.85 o 
   2  14   1       12.56       18.26      2.61 o 
  -4 -13   2       11.89       12.39      3.00 o 
  -3 -13   2       22.59       29.54      4.15 o 
  -2 -13   2       10.42        8.80      2.28 o 
  -1 -13   2        4.12        3.46      1.96 o 
   0 -13   2        0.67       -2.77      1.85 o 
   1 -13   2       17.65       25.75      6.69 o 
   2 -13   2      189.79      197.63      6.03 o 
   3 -13   2        1.77        5.04      2.10 o 
  -7 -12   2       13.90       11.77      2.10 o 
  -6 -12   2       52.51       67.24      3.41 o 
  -5 -12   2       28.64       24.59      2.43 o 
  -4 -12   2        2.15        1.55      1.77 o 
  -3 -12   2      230.81      253.51      5.49 o 
  -2 -12   2       21.74       24.21      2.13 o 
  -1 -12   2        0.67       -1.85      2.31 o 
   0 -12   2       71.88       73.85      3.59 o 
   1 -12   2      110.71      103.85      3.92 o 
   2 -12   2       19.50       16.33      2.54 o 
   3 -12   2        4.27        3.06      1.77 o 
   4 -12   2        0.46        2.54      1.96 o 
   5 -12   2        1.01       -0.92      2.77 o 
  -8 -11   2        7.98        9.97      1.96 o 
  -7 -11   2       20.77       22.44      2.28 o 
  -6 -11   2        0.55        0.69      1.63 o 
  -5 -11   2        2.22        3.82      1.77 o 
  -4 -11   2       40.26       38.96      2.21 o 
  -3 -11   2       41.99       46.87      2.40 o 
  -2 -11   2       41.14       36.75      2.13 o 
  -1 -11   2      104.45      112.98      4.37 o 
   0 -11   2       32.70       27.88      2.55 o 
   1 -11   2        5.16        3.23      1.63 o 
   2 -11   2        0.01        1.38      1.63 o 
   3 -11   2       72.03       86.54      4.19 o 
   4 -11   2       15.09       19.22      1.94 o 
   5 -11   2        0.79       -0.31      1.38 o 
   6 -11   2      165.84      178.87      5.55 o 
   7 -11   2      155.03      175.93      5.77 o 
  -9 -10   2       15.70       22.04      2.28 o 
  -8 -10   2      177.54      174.64      5.19 o 
  -7 -10   2       13.82       11.32      1.77 o 
  -6 -10   2       71.60       73.18      5.08 o 
  -5 -10   2       85.60       88.26      3.41 o 
  -4 -10   2        0.01       -0.46      1.31 o 
  -3 -10   2        1.61        2.34      1.14 o 
  -2 -10   2        0.01        0.96      1.14 o 
  -1 -10   2      104.93      105.42      3.01 o 
   0 -10   2        5.14        3.92      1.15 o 
   1 -10   2       15.95       16.41      1.24 o 
   2 -10   2      796.63      761.39     10.43 o 
   3 -10   2        3.59        2.19      1.30 o 
   4 -10   2       41.36       35.37      1.85 o 
   5 -10   2       10.46        4.93      1.25 o 
   6 -10   2       13.40       11.88      1.96 o 
   7 -10   2      146.98      144.93      4.90 o 
   8 -10   2      155.10      165.08      5.38 o 
 -10  -9   2       61.88       79.44      3.41 o 
  -9  -9   2      424.94      437.80      9.45 o 
  -8  -9   2       99.65       94.55      3.69 o 
  -7  -9   2        1.79        0.69      1.31 o 
  -6  -9   2       12.90       16.08      1.77 o 
  -5  -9   2        5.69        6.93      1.33 o 
  -4  -9   2       21.80       23.20      1.67 o 
  -3  -9   2       78.69       68.33      2.40 o 
  -2  -9   2        0.15        0.46      1.31 o 
  -1  -9   2      110.28       97.08      2.36 o 
   0  -9   2       27.40       26.02      1.07 o 
   1  -9   2      907.21      833.98      9.86 o 
   2  -9   2      217.34      227.13      3.64 o 
   3  -9   2       79.67       84.18      2.31 o 
   4  -9   2        5.36        4.50      1.27 o 
   5  -9   2      521.64      512.22      7.49 o 
   6  -9   2       60.34       55.65      2.41 o 
   7  -9   2       20.57       23.85      2.47 o 
   8  -9   2        7.67       14.00      2.10 o 
   9  -9   2       12.20       16.53      5.31 o 
 -11  -8   2       56.67       64.30      3.92 o 
 -10  -8   2       31.60       35.84      2.77 o 
  -9  -8   2       66.57       76.46      3.09 o 
  -8  -8   2       36.94       39.98      2.43 o 
  -7  -8   2      104.08      102.11      2.97 o 
  -6  -8   2      369.60      344.48      6.42 o 
  -5  -8   2       10.97        9.79      1.15 o 
  -4  -8   2       12.38       13.45      1.20 o 
  -3  -8   2      159.50      139.76      2.92 o 
  -2  -8   2      251.85      229.63      3.53 o 
  -1  -8   2       11.05        9.86      0.90 o 
   0  -8   2       37.67       43.50      1.35 o 
   1  -8   2       68.32       62.69      1.99 o 
   2  -8   2        2.68       -0.28      0.83 o 
   3  -8   2      278.64      270.07      3.96 o 
   4  -8   2     2508.08     2322.47     28.07 o 
   5  -8   2        0.81        1.41      1.02 o 
   6  -8   2      694.59      661.39      9.11 o 
   7  -8   2        1.22       -0.18      1.22 o 
   8  -8   2       39.13       43.11      2.30 o 
   9  -8   2        3.99        5.29      1.77 o 
  10  -8   2      100.43      108.22      4.20 o 
 -11  -7   2       46.60       56.98      3.69 o 
 -10  -7   2      360.01      349.43     12.71 o 
  -9  -7   2       81.04       82.65      2.64 o 
  -8  -7   2       87.97       88.14      2.64 o 
  -7  -7   2      106.82      102.92      2.91 o 
  -6  -7   2       18.67       14.52      1.20 o 
  -5  -7   2       70.64       65.31      1.99 o 
  -4  -7   2       95.01       92.63      2.60 o 
  -3  -7   2      188.66      202.22      3.50 o 
  -2  -7   2      126.40      120.92      2.17 o 
  -1  -7   2      340.27      330.03      3.82 o 
   0  -7   2       20.78       18.19      0.85 o 
   1  -7   2        0.62        0.62      0.49 o 
   2  -7   2      105.02       84.90      1.52 o 
   3  -7   2       54.32       64.18      1.34 o 
   4  -7   2      178.01      148.05      2.46 o 
   5  -7   2       16.99       13.28      1.15 o 
   6  -7   2      625.08      561.55      7.84 o 
   7  -7   2      150.27      171.53      4.53 o 
   8  -7   2       56.44       49.64      2.30 o 
   9  -7   2       41.68       43.34      2.21 o 
  10  -7   2       21.28       25.27      2.43 o 
  11  -7   2      104.60       87.23      5.08 o 
 -12  -6   2        6.99        7.97      1.44 o 
 -11  -6   2        2.77        2.31      1.18 o 
 -10  -6   2        0.07        0.17      1.02 o 
  -9  -6   2        3.24        0.14      0.90 o 
  -8  -6   2       30.61       31.40      1.67 o 
  -7  -6   2      187.05      171.18      3.65 o 
  -6  -6   2     3051.49     3092.06     37.86 o 
  -5  -6   2      739.07      704.75      9.39 o 
  -4  -6   2      311.93      320.33      4.32 o 
  -3  -6   2      174.91      172.96      2.40 o 
  -2  -6   2       35.97       40.48      1.07 o 
  -1  -6   2        0.21        1.47      0.50 o 
   0  -6   2     1278.99     1250.06     11.24 o 
   1  -6   2      238.46      272.87      2.75 o 
   2  -6   2      310.14      279.50      2.82 o 
   3  -6   2      214.79      224.21      2.85 o 
   4  -6   2       49.99       39.41      1.52 o 
   5  -6   2       89.86       66.34      1.67 o 
   6  -6   2      175.98      158.72      2.75 o 
   7  -6   2       71.49       80.01      2.24 o 
   8  -6   2       98.76      102.58      2.97 o 
   9  -6   2       64.79       76.66      2.64 o 
  10  -6   2       42.42       39.70      2.61 o 
  11  -6   2       39.77       36.00      3.23 o 
 -12  -5   2       72.84       82.40      2.56 o 
 -11  -5   2       88.84       94.98      5.46 o 
 -10  -5   2       98.65      108.27      3.63 o 
  -9  -5   2      189.35      186.23      3.93 o 
  -8  -5   2        2.57        2.18      0.86 o 
  -7  -5   2       14.77       15.36      1.22 o 
  -6  -5   2      955.07      927.59     13.33 o 
  -5  -5   2       22.48       34.00      0.94 o 
  -4  -5   2     1553.44     1571.81     14.68 o 
  -3  -5   2      935.24     1012.17     10.43 o 
  -2  -5   2      323.59      346.42      3.92 o 
  -1  -5   2       20.02       44.98      0.93 o 
   0  -5   2      181.43      279.87      2.92 o 
   1  -5   2      110.66      125.81      1.48 o 
   2  -5   2      125.77      124.93      1.72 o 
   3  -5   2      171.42      191.33      2.15 o 
   4  -5   2      208.89      228.50      2.82 o 
   5  -5   2      623.88      606.04      6.71 o 
   6  -5   2       24.20       16.70      1.14 o 
   7  -5   2        6.67        8.46      0.98 o 
   8  -5   2      267.86      262.54      4.32 o 
   9  -5   2        0.00       -0.99      2.16 o 
  10  -5   2      205.57      215.53      7.38 o 
  11  -5   2        1.84       -0.23      1.31 o 
  12  -5   2        1.45        0.00      1.85 o 
 -13  -4   2       25.20       32.27      3.69 o 
 -12  -4   2        2.00        1.63      1.00 o 
 -11  -4   2        0.45        0.42      0.95 o 
 -10  -4   2       26.11       27.75      2.08 o 
  -9  -4   2      138.34      132.31      2.97 o 
  -8  -4   2       20.41       19.96      1.22 o 
  -7  -4   2        4.44        1.36      0.65 o 
  -6  -4   2        8.28        5.47      0.59 o 
  -5  -4   2        0.25       -0.43      0.52 o 
  -4  -4   2     1041.77     1127.01      9.80 o 
  -3  -4   2      465.53      457.99      4.54 o 
  -2  -4   2      127.85      153.82      2.67 o 
  -1  -4   2      144.63      159.06      1.68 o 
   0  -4   2      797.79      746.23      6.76 o 
   1  -4   2     4236.94     4395.53     35.20 o 
   2  -4   2      522.02      479.28      4.39 o 
   3  -4   2     2314.46     2579.67     24.05 o 
   4  -4   2       15.56       10.75      0.63 o 
   5  -4   2       64.33       58.78      1.26 o 
   6  -4   2       73.77       79.38      1.75 o 
   7  -4   2      634.39      670.15      9.15 o 
   8  -4   2      262.41      229.17      3.96 o 
   9  -4   2      162.79      150.45      5.54 o 
  10  -4   2       54.19       55.84      2.61 o 
  11  -4   2        0.50        0.46      1.38 o 
  12  -4   2       61.52       60.88      3.09 o 
 -13  -3   2      143.27      151.65      4.86 o 
 -12  -3   2      253.34      258.23      5.56 o 
 -11  -3   2       17.47       19.64      1.34 o 
 -10  -3   2      706.81      663.81     14.54 o 
  -9  -3   2       28.93       29.07      1.41 o 
  -8  -3   2       60.60       57.74      3.06 o 
  -7  -3   2      363.50      373.11      4.17 o 
  -6  -3   2      705.64      675.40      7.79 o 
  -5  -3   2       46.95       46.42      1.07 o 
  -4  -3   2     1188.59     1256.50     11.57 o 
  -3  -3   2     3621.12     3616.42     30.46 o 
  -2  -3   2      871.22      921.55     12.26 o 
  -1  -3   2      538.30      628.43      5.00 o 
   0  -3   2      478.99      447.98      4.17 o 
   1  -3   2      476.08      460.66      4.29 o 
   2  -3   2      528.85      528.02      5.10 o 
   3  -3   2      104.52      144.67      1.98 o 
   4  -3   2      561.84      548.83      6.05 o 
   5  -3   2        3.41       16.76      0.72 o 
   6  -3   2        0.13        0.30      0.53 o 
   7  -3   2        7.24        7.42      0.97 o 
   8  -3   2      128.31      107.21      2.81 o 
   9  -3   2      290.91      288.17      5.45 o 
  10  -3   2       72.30       64.52      2.76 o 
  11  -3   2      147.64      137.57      4.07 o 
  12  -3   2        5.98        6.39      1.44 o 
  13  -3   2       31.82       33.23      2.43 o 
 -13  -2   2        0.80        0.36      1.44 o 
 -12  -2   2      278.04      260.52      6.36 o 
 -11  -2   2       20.17       14.81      1.33 o 
 -10  -2   2      470.13      423.10      7.51 o 
  -9  -2   2      115.41      112.97      2.51 o 
  -8  -2   2        2.47        2.34      0.73 o 
  -7  -2   2       16.77       20.32      0.69 o 
  -6  -2   2      121.79      136.99      1.81 o 
  -5  -2   2      361.65      399.84      4.20 o 
  -4  -2   2     1089.32     1004.76     14.37 o 
  -3  -2   2     3778.96     3829.04     37.62 o 
  -2  -2   2     2603.79     2715.50     23.35 o 
  -1  -2   2      536.07      518.52      4.35 o 
   0  -2   2     1478.96     1500.74     10.96 o 
   1  -2   2     1847.42     1741.68     13.44 o 
   2  -2   2     1569.58     1503.23     12.82 o 
   3  -2   2      313.09      274.41      3.41 o 
   4  -2   2     1174.73     1253.02     13.31 o 
   5  -2   2     3036.45     3256.00     38.32 o 
   6  -2   2      720.38      765.38     10.09 o 
   7  -2   2     1053.28     1061.58     13.75 o 
   8  -2   2       37.96       29.91      3.13 o 
   9  -2   2       18.61       14.54      1.63 o 
  10  -2   2      241.09      248.44      4.92 o 
  11  -2   2      251.84      262.65      8.54 o 
  12  -2   2        9.37        9.01      1.63 o 
  13  -2   2       36.52       34.68      2.43 o 
 -13  -1   2        0.17       -0.72      2.31 o 
 -12  -1   2       28.99       29.51      1.40 o 
 -11  -1   2       73.27       86.01      3.09 o 
 -10  -1   2      186.39      172.67      4.53 o 
  -9  -1   2        1.26        4.00      2.31 o 
  -8  -1   2      324.24      326.14      5.13 o 
  -7  -1   2      593.23      576.59      8.74 o 
  -6  -1   2      547.93      562.25      6.14 o 
  -5  -1   2      138.39      130.75      1.74 o 
  -4  -1   2      114.50      130.10      1.65 o 
  -3  -1   2      820.43      791.57      8.32 o 
  -2  -1   2     1703.28     1686.04     15.12 o 
  -1  -1   2     6434.58     6020.76     43.68 o 
   0  -1   2        7.15        1.98      0.14 o 
   1  -1   2      561.99      563.04      5.13 o 
   2  -1   2      991.19     1077.41     12.03 o 
   3  -1   2     1593.63     1545.59     15.87 o 
   4  -1   2      121.90      135.27      1.89 o 
   5  -1   2     1496.00     1545.97     17.65 o 
   6  -1   2      926.67      931.86     25.78 o 
   7  -1   2       50.30       53.76      1.40 o 
   8  -1   2        7.91        7.65      1.26 o 
   9  -1   2      124.92      121.09      3.74 o 
  10  -1   2     1273.43     1244.46     24.18 o 
  11  -1   2        0.17        0.46      1.85 o 
  12  -1   2       95.09      104.76      5.54 o 
  13  -1   2       22.27       22.15      2.10 o 
 -13   0   2        1.47        0.92      1.85 o 
 -12   0   2        0.31       -0.35      0.75 o 
 -11   0   2      294.04      302.45      5.21 o 
 -10   0   2       92.96       86.09      2.23 o 
  -9   0   2       49.44       54.39      2.10 o 
  -8   0   2        2.90        3.10      0.60 o 
  -7   0   2       68.93       77.30      1.43 o 
  -6   0   2       35.14       46.13      1.08 o 
  -5   0   2      351.43      321.08      7.10 o 
  -4   0   2     1033.41     1054.48     11.21 o 
  -3   0   2      179.27      178.34      2.05 o 
  -2   0   2     3644.08     3671.38     83.07 o 
  -1   0   2     6789.57     6490.14    147.12 o 
   0   0   2      177.80      138.30      3.37 o 
   1   0   2     2648.63     2480.69     20.05 o 
   2   0   2      648.58      533.62      4.71 o 
   3   0   2       12.50       11.47      0.47 o 
   4   0   2     2231.22     2212.69     21.98 o 
   5   0   2     1107.08     1115.99     12.50 o 
   6   0   2      334.57      312.38      4.08 o 
   7   0   2      426.96      438.80      4.93 o 
   8   0   2      443.48      474.32      8.69 o 
   9   0   2       58.09       60.34      2.21 o 
  10   0   2       34.72       39.11      6.23 o 
  11   0   2      236.42      240.45      8.31 o 
  12   0   2       14.19       12.00      2.31 o 
  13   0   2       98.91      102.46      5.54 o 
 -13   1   2        1.80       -0.46      1.85 o 
 -12   1   2        5.98        5.23      1.00 o 
 -11   1   2       48.44       48.96      1.83 o 
 -10   1   2       62.14       65.06      1.90 o 
  -9   1   2      133.95      140.82      3.93 o 
  -8   1   2      653.42      651.99      8.58 o 
  -7   1   2        0.30        0.46      0.44 o 
  -6   1   2        8.86        8.41      0.62 o 
  -5   1   2      201.66      175.25      1.88 o 
  -4   1   2      707.94      780.10      7.16 o 
  -3   1   2     1208.71     1239.52     11.15 o 
  -2   1   2    11393.45    11307.65    106.71 o 
  -1   1   2     6863.94     6643.85     61.86 o 
   0   1   2    29042.37    26246.54    600.44 o 
   1   1   2       79.75       90.04      1.31 o 
   2   1   2      584.04      568.37      5.12 o 
   3   1   2    16908.34    16630.47    164.00 o 
   4   1   2       92.42       73.08      1.26 o 
   5   1   2        1.11        2.70      0.42 o 
   6   1   2       79.79       78.96      1.35 o 
   7   1   2     1428.24     1387.35     14.18 o 
   8   1   2      279.07      273.19      4.52 o 
   9   1   2      196.75      183.06      3.26 o 
  10   1   2        0.01        0.05      0.95 o 
  11   1   2       21.11       23.08      2.77 o 
  12   1   2       47.68       46.61      3.69 o 
  13   1   2      129.49      117.69      6.00 o 
 -13   2   2        6.93        5.08      2.31 o 
 -12   2   2      115.53      116.90      2.91 o 
 -11   2   2       17.69       16.18      1.28 o 
 -10   2   2      221.28      219.79      5.52 o 
  -9   2   2        0.45        0.15      0.80 o 
  -8   2   2       63.18       54.78      2.36 o 
  -7   2   2       14.16       18.45      0.67 o 
  -6   2   2       15.49       14.38      0.56 o 
  -5   2   2      160.98      193.21      2.10 o 
  -4   2   2        0.03        0.36      0.32 o 
  -3   2   2      169.27      218.73      2.41 o 
  -2   2   2     3707.51     3968.41     34.05 o 
  -1   2   2     7429.73     7795.74     59.25 o 
   0   2   2      508.60      616.71      5.37 o 
   1   2   2     3762.94     3816.46     34.74 o 
   2   2   2    20032.59    19573.02    181.55 o 
   3   2   2      986.38      983.64      9.96 o 
   4   2   2      350.62      350.33      3.82 o 
   5   2   2     1434.18     1406.03     15.57 o 
   6   2   2      166.83      175.88      2.55 o 
   7   2   2      147.17      120.61      1.84 o 
   8   2   2      122.52      111.28      2.33 o 
   9   2   2      405.45      394.89      5.26 o 
  10   2   2      111.18      107.78      2.51 o 
  11   2   2       11.13       11.61      1.28 o 
  12   2   2        1.99       -0.41      1.62 o 
  13   2   2        9.40       10.15      2.31 o 
 -12   3   2      221.82      206.13      4.66 o 
 -11   3   2      128.67      124.25      3.05 o 
 -10   3   2      378.99      361.91      8.08 o 
  -9   3   2       41.97       43.72      1.93 o 
  -8   3   2      116.92      116.02      3.09 o 
  -7   3   2        4.59        4.60      0.73 o 
  -6   3   2      315.92      305.21      3.53 o 
  -5   3   2      751.69      812.97      8.36 o 
  -4   3   2      298.03      374.67      4.06 o 
  -3   3   2       59.68       48.08      0.79 o 
  -2   3   2      395.28      444.67      3.59 o 
  -1   3   2      829.40      795.23      6.16 o 
   0   3   2      360.34      293.61      2.78 o 
   1   3   2     1454.13     1493.73     14.90 o 
   2   3   2      115.91      133.69      2.34 o 
   3   3   2      120.84      115.05      1.46 o 
   4   3   2      671.65      786.92      8.95 o 
   5   3   2      642.92      711.29      7.53 o 
   6   3   2        9.88        4.85      0.62 o 
   7   3   2       40.33       35.46      1.11 o 
   8   3   2      118.17      112.50      2.40 o 
   9   3   2       33.45       24.42      1.31 o 
  10   3   2       11.78       11.94      1.12 o 
  11   3   2      106.19      114.59      4.28 o 
  12   3   2       65.14       64.21      2.76 o 
  13   3   2       45.75       47.36      2.76 o 
 -12   4   2      239.38      251.20      5.65 o 
 -11   4   2       98.58      106.74      2.83 o 
 -10   4   2        4.02        3.58      1.00 o 
  -9   4   2      346.75      342.51      5.88 o 
  -8   4   2       93.73       93.72      2.49 o 
  -7   4   2       20.91       26.47      1.20 o 
  -6   4   2       20.66       22.44      0.85 o 
  -5   4   2      139.43      161.85      2.01 o 
  -4   4   2      264.44      287.46      2.69 o 
  -3   4   2       32.11       29.41      0.93 o 
  -2   4   2      903.83     1078.05      9.68 o 
  -1   4   2     2078.97     2169.51     16.64 o 
   0   4   2     1152.20     1149.50     10.14 o 
   1   4   2      480.55      533.54      5.55 o 
   2   4   2      224.68      221.68      2.67 o 
   3   4   2        0.16        0.30      0.40 o 
   4   4   2     1029.12     1102.36     12.45 o 
   5   4   2      210.38      235.81      3.24 o 
   6   4   2      907.12      923.27     10.67 o 
   7   4   2      160.10      151.29      2.24 o 
   8   4   2        0.67        3.76      0.81 o 
   9   4   2      643.75      576.88     10.66 o 
  10   4   2        0.05       -1.12      0.81 o 
  11   4   2       31.29       29.12      1.83 o 
  12   4   2       36.40       35.85      2.43 o 
  13   4   2        3.85        2.51      1.85 o 
 -12   5   2       43.17       40.49      2.22 o 
 -11   5   2       26.75       28.77      1.88 o 
 -10   5   2       52.01       49.81      2.10 o 
  -9   5   2      300.52      289.97      7.54 o 
  -8   5   2      155.98      144.93      3.38 o 
  -7   5   2      241.80      237.88      3.53 o 
  -6   5   2      241.27      227.46      2.93 o 
  -5   5   2      267.92      267.40      2.80 o 
  -4   5   2       98.49      100.87      1.39 o 
  -3   5   2       28.75       43.49      0.89 o 
  -2   5   2       39.42       25.58      0.90 o 
  -1   5   2      102.37      111.34      1.69 o 
   0   5   2     1078.70     1180.55     11.28 o 
   1   5   2       10.67        9.48      0.59 o 
   2   5   2       24.76       28.27      0.87 o 
   3   5   2     2052.58     2251.46     22.97 o 
   4   5   2        9.19       11.35      0.72 o 
   5   5   2      197.32      226.56      3.20 o 
   6   5   2       53.04       74.51      1.69 o 
   7   5   2      138.74      136.98      3.50 o 
   8   5   2       54.21       74.09      1.99 o 
   9   5   2      483.72      453.68      7.82 o 
  10   5   2      276.73      258.07      5.19 o 
  11   5   2        2.22        0.46      1.31 o 
  12   5   2       20.08       25.32      2.10 o 
  13   5   2       44.74       46.25      2.76 o 
 -11   6   2       28.61       31.55      2.54 o 
 -10   6   2       42.57       52.79      2.55 o 
  -9   6   2        3.67        6.24      1.31 o 
  -8   6   2       14.08        8.77      1.08 o 
  -7   6   2        1.47        0.39      0.79 o 
  -6   6   2      681.39      607.80      7.33 o 
  -5   6   2      137.80      134.93      2.09 o 
  -4   6   2      194.68      177.87      2.09 o 
  -3   6   2       50.15       55.92      1.32 o 
  -2   6   2      149.12      125.61      1.54 o 
  -1   6   2      296.78      386.75      3.60 o 
   0   6   2        0.02        0.92      0.52 o 
   1   6   2      112.69      115.65      1.70 o 
   2   6   2        6.12        2.24      0.52 o 
   3   6   2      269.73      310.12      3.54 o 
   4   6   2      447.00      469.12      5.42 o 
   5   6   2      367.25      345.30      4.55 o 
   6   6   2        2.00        3.81      0.77 o 
   7   6   2        1.31        0.69      0.93 o 
   8   6   2       20.15       29.25      1.45 o 
   9   6   2      170.60      150.03      3.62 o 
  10   6   2      135.62      138.46      4.07 o 
  11   6   2        1.59        2.56      1.85 o 
  12   6   2        0.44        0.92      1.31 o 
  13   6   2        0.29        2.31      1.63 o 
 -11   7   2       35.10       37.80      2.55 o 
 -10   7   2        7.22        8.48      1.77 o 
  -9   7   2        3.55        1.62      1.31 o 
  -8   7   2       94.59      102.18      5.77 o 
  -7   7   2        2.79        0.63      0.99 o 
  -6   7   2       24.14       18.41      1.01 o 
  -5   7   2       41.11       46.91      1.31 o 
  -4   7   2      744.75      688.81      7.41 o 
  -3   7   2        6.22        5.76      0.64 o 
  -2   7   2     1169.31     1205.14     10.16 o 
  -1   7   2      397.16      427.45      8.85 o 
   0   7   2      624.01      611.42      6.69 o 
   1   7   2      386.62      409.22      4.44 o 
   2   7   2       14.12       20.28      0.91 o 
   3   7   2      295.35      338.22      4.46 o 
   4   7   2        3.39        3.02      1.17 o 
   5   7   2       72.35       71.35      1.80 o 
   6   7   2      165.81      166.52      3.26 o 
   7   7   2       28.69       24.28      1.43 o 
   8   7   2        0.72        4.97      0.97 o 
   9   7   2       27.68       34.57      2.54 o 
  10   7   2        5.91        3.00      2.08 o 
  11   7   2       96.97       97.09      6.46 o 
  12   7   2       90.83       97.46      3.74 o 
 -10   8   2       53.22       60.99      3.09 o 
  -9   8   2        0.02        0.15      2.77 o 
  -8   8   2        0.95       -0.23      1.62 o 
  -7   8   2      197.81      170.36      3.71 o 
  -6   8   2       32.10       34.53      2.13 o 
  -5   8   2      145.35      130.16      2.33 o 
  -4   8   2       73.97       72.54      1.60 o 
  -3   8   2      167.94      164.07      2.89 o 
  -2   8   2     1395.88     1388.77     12.28 o 
  -1   8   2       95.60       96.44      1.51 o 
   0   8   2       64.27       62.09      1.34 o 
   1   8   2       24.31       27.88      1.09 o 
   2   8   2      115.82      115.22      1.95 o 
   3   8   2       89.81       79.22      2.00 o 
   4   8   2      637.44      633.53      7.88 o 
   5   8   2       21.48       30.12      1.31 o 
   6   8   2       83.26       84.81      2.33 o 
   7   8   2      276.09      259.99      5.05 o 
   8   8   2        1.21        0.92      1.31 o 
   9   8   2       75.60       75.71      3.92 o 
  10   8   2       16.06       15.69      1.96 o 
  11   8   2        0.88       -2.16      1.44 o 
  12   8   2      396.15      426.59      9.59 o 
  -9   9   2      125.43      151.90      4.72 o 
  -8   9   2        1.41        2.31      1.63 o 
  -7   9   2       40.40       41.80      2.61 o 
  -6   9   2      224.29      244.82      6.03 o 
  -5   9   2        0.00        1.28      0.84 o 
  -4   9   2        1.52       -0.37      0.77 o 
  -3   9   2      422.95      410.28      7.57 o 
  -2   9   2        0.75        1.47      0.77 o 
  -1   9   2      548.15      533.49      6.63 o 
   0   9   2        3.61        1.18      0.99 o 
   1   9   2       94.76       85.26      2.83 o 
   2   9   2      531.08      515.70      7.32 o 
   3   9   2        5.70        4.00      1.02 o 
   4   9   2      299.29      298.34      4.78 o 
   5   9   2        3.64        2.60      1.14 o 
   6   9   2       40.10       45.97      2.13 o 
   7   9   2        0.03       -1.02      1.14 o 
   8   9   2        0.14        0.97      3.69 o 
   9   9   2       29.74       29.20      2.43 o 
  10   9   2       46.78       49.64      3.09 o 
  11   9   2      243.06      248.70      7.38 o 
  -8  10   2       31.69       42.51      4.62 o 
  -7  10   2        0.73        0.69      1.63 o 
  -6  10   2      113.21      133.13      4.40 o 
  -5  10   2       79.94       87.23      3.59 o 
  -4  10   2        0.10       -0.92      1.09 o 
  -3  10   2       57.67       52.25      1.84 o 
  -2  10   2       40.66       33.72      1.35 o 
  -1  10   2      317.07      294.16      4.69 o 
   0  10   2       16.08       20.26      1.31 o 
   1  10   2      152.72      158.57      3.23 o 
   2  10   2      439.75      447.15      6.63 o 
   3  10   2       47.92       48.61      2.07 o 
   4  10   2      210.79      203.84      4.44 o 
   5  10   2       34.65       37.60      2.13 o 
   6  10   2      321.65      324.96      6.21 o 
   7  10   2        6.73        9.21      1.49 o 
   8  10   2      158.93      182.39      5.38 o 
   9  10   2       74.39       71.46      3.41 o 
  10  10   2        2.14        1.51      1.77 o 
  -7  11   2        9.69       16.17      2.28 o 
  -6  11   2       28.82       32.74      2.61 o 
  -5  11   2       15.97       15.63      2.10 o 
  -4  11   2       36.28       38.77      2.61 o 
  -3  11   2      137.40      149.71      3.34 o 
  -2  11   2       24.17       19.85      1.87 o 
  -1  11   2       12.17       17.21      1.67 o 
   0  11   2       92.21       84.18      2.25 o 
   1  11   2      297.78      303.19      4.92 o 
   2  11   2      204.04      215.19      4.70 o 
   3  11   2       35.00       29.94      1.87 o 
   4  11   2      150.01      145.28      3.81 o 
   5  11   2      291.47      280.32      5.68 o 
   6  11   2      221.02      218.40      7.31 o 
   7  11   2       44.47       53.85      3.23 o 
   8  11   2      415.81      434.04     13.15 o 
   9  11   2        7.25        4.38      1.96 o 
  -6  12   2        1.72       -0.25      1.77 o 
  -5  12   2       12.82       19.16      3.69 o 
  -4  12   2        7.72        7.58      3.46 o 
  -3  12   2        2.49        3.31      1.77 o 
  -2  12   2       40.71       39.83      2.30 o 
  -1  12   2       36.17       34.00      2.13 o 
   0  12   2        4.56        3.66      1.41 o 
   1  12   2       45.90       45.66      3.00 o 
   2  12   2        0.70       -0.46      1.63 o 
   3  12   2       13.83        9.93      1.96 o 
   4  12   2        5.71        1.69      1.38 o 
   5  12   2       21.17       19.30      1.87 o 
   6  12   2       61.77       61.58      2.83 o 
   7  12   2       28.24       24.47      2.61 o 
   8  12   2      168.73      182.72      6.92 o 
  -4  13   2      100.55      110.80      7.38 o 
  -3  13   2        1.03        1.38      1.96 o 
  -2  13   2        2.91        1.05      1.77 o 
  -1  13   2       16.70       18.88      3.46 o 
   0  13   2       20.11       20.62      4.85 o 
   1  13   2        3.93        3.00      1.96 o 
   2  13   2        6.25        3.46      1.96 o 
   3  13   2       41.61       43.67      2.94 o 
   4  13   2        0.98        1.38      1.96 o 
   5  13   2        0.00       -0.38      1.77 o 
   6  13   2       54.74       56.77      5.08 o 
   0  14   2       84.51       83.65      4.07 o 
   1  14   2       13.59       15.00      2.61 o 
   2  14   2       64.21       65.65      3.92 o 
   3  14   2        0.55       -0.39      2.10 o 
  -4 -13   3      216.47      257.52      7.16 o 
  -3 -13   3       35.60       31.75      2.94 o 
  -2 -13   3       39.00       35.54      4.15 o 
  -1 -13   3       42.48       47.36      3.26 o 
   0 -13   3       67.07       68.20      3.74 o 
   1 -13   3      101.09      115.65      4.57 o 
   2 -13   3       43.76       38.14      3.26 o 
  -6 -12   3       14.68       14.93      3.46 o 
  -5 -12   3        1.04        3.65      3.00 o 
  -4 -12   3      262.92      285.84      7.48 o 
  -3 -12   3      113.12      110.80      5.77 o 
  -2 -12   3        0.28       -0.31      1.33 o 
  -1 -12   3      367.40      380.39      7.28 o 
   0 -12   3       64.21       55.69      4.15 o 
   1 -12   3       62.85       61.97      4.38 o 
   2 -12   3      129.64      136.38      4.90 o 
   3 -12   3       22.90       36.27      5.54 o 
   4 -12   3        8.37        5.33      2.77 o 
   5 -12   3       74.91       75.85      4.07 o 
  -8 -11   3        8.11        8.83      3.23 o 
  -7 -11   3       44.81       48.80      3.09 o 
  -6 -11   3       49.79       45.93      2.94 o 
  -5 -11   3       11.69        7.38      1.96 o 
  -4 -11   3       16.35       16.87      1.96 o 
  -3 -11   3       16.82       11.90      1.60 o 
  -2 -11   3       54.65       53.16      5.03 o 
  -1 -11   3      112.04      118.24      3.37 o 
   0 -11   3        0.43        1.54      1.33 o 
   1 -11   3       24.23       27.70      2.61 o 
   2 -11   3       33.35       28.52      2.43 o 
   3 -11   3       18.05       14.97      2.10 o 
   4 -11   3        2.10       -2.45      1.63 o 
   5 -11   3        0.39        0.60      1.41 o 
   6 -11   3       49.89       59.11      3.41 o 
   7 -11   3        6.38        0.46      1.96 o 
  -9 -10   3       69.88       63.01      3.09 o 
  -8 -10   3       25.75       28.06      2.43 o 
  -7 -10   3        5.16        5.16      1.77 o 
  -6 -10   3        0.08        0.00      2.08 o 
  -5 -10   3       67.62       63.74      3.46 o 
  -4 -10   3        5.25        7.54      5.54 o 
  -3 -10   3       39.30       38.74      2.03 o 
  -2 -10   3       29.08       28.95      2.58 o 
  -1 -10   3        1.58        2.34      1.19 o 
   0 -10   3      152.91      122.68      2.94 o 
   1 -10   3      399.62      358.33      5.76 o 
   2 -10   3        9.13       12.78      1.44 o 
   3 -10   3       34.46       24.25      1.81 o 
   4 -10   3        3.78        4.92      1.33 o 
   5 -10   3       10.00        9.50      1.60 o 
   6 -10   3       57.45       53.85      2.66 o 
   7 -10   3        2.82        1.43      2.08 o 
   8 -10   3        2.84        1.62      1.96 o 
 -10  -9   3        1.12       -0.15      1.44 o 
  -9  -9   3       52.22       56.98      2.88 o 
  -8  -9   3      359.78      356.13      7.95 o 
  -7  -9   3       96.00       98.96      5.77 o 
  -6  -9   3        0.69        0.46      1.31 o 
  -5  -9   3        0.07        0.92      1.31 o 
  -4  -9   3       49.44       47.84      4.39 o 
  -3  -9   3      813.81      777.02     11.97 o 
  -2  -9   3     1327.83     1215.31     17.73 o 
  -1  -9   3       74.98       60.52      2.40 o 
   0  -9   3      567.87      530.85      6.76 o 
   1  -9   3       39.84       40.17      1.56 o 
   2  -9   3      124.19       97.11      2.27 o 
   3  -9   3       98.32       93.25      2.27 o 
   4  -9   3       18.32       13.23      1.38 o 
   5  -9   3      458.10      453.28      6.92 o 
   6  -9   3      168.61      176.89      3.63 o 
   7  -9   3      157.51      162.59      5.05 o 
   8  -9   3       59.91       68.51      3.41 o 
   9  -9   3       28.60       39.00      2.94 o 
 -11  -8   3       44.44       55.38      2.88 o 
 -10  -8   3       39.19       47.45      2.55 o 
  -9  -8   3        0.03        1.38      2.08 o 
  -8  -8   3       99.60       97.31      3.35 o 
  -7  -8   3      142.14      139.49      6.28 o 
  -6  -8   3      107.68      109.60      6.58 o 
  -5  -8   3      316.31      302.67      5.81 o 
  -4  -8   3      186.14      176.77      3.39 o 
  -3  -8   3      588.64      577.03      8.50 o 
  -2  -8   3       16.27       18.98      1.31 o 
  -1  -8   3      514.49      474.73      5.62 o 
   0  -8   3        1.41        1.83      0.78 o 
   1  -8   3      442.76      396.12      5.24 o 
   2  -8   3      490.47      435.31      5.65 o 
   3  -8   3       63.32       65.16      1.93 o 
   4  -8   3        1.88        2.77      1.02 o 
   5  -8   3      473.43      447.88      7.79 o 
   6  -8   3      174.23      182.50      3.69 o 
   7  -8   3      129.70      133.43      3.11 o 
   8  -8   3       46.98       50.77      3.09 o 
   9  -8   3       55.55       55.29      5.54 o 
  10  -8   3        0.00       -0.92      1.63 o 
 -11  -7   3      149.81      164.86      7.85 o 
 -10  -7   3        6.59        3.79      1.28 o 
  -9  -7   3      224.19      218.09      4.52 o 
  -8  -7   3      181.00      189.10      8.19 o 
  -7  -7   3       41.12       38.14      1.83 o 
  -6  -7   3      167.99      179.96      3.86 o 
  -5  -7   3      236.86      228.04      3.89 o 
  -4  -7   3     1060.43     1037.83     14.12 o 
  -3  -7   3       57.29       45.85      1.80 o 
  -2  -7   3       14.52       15.96      1.01 o 
  -1  -7   3       30.05       25.87      1.24 o 
   0  -7   3      915.55      947.85      9.50 o 
   1  -7   3      740.87      735.90      6.92 o 
   2  -7   3      132.76      125.54      2.00 o 
   3  -7   3        7.34        6.69      0.84 o 
   4  -7   3       42.71       44.54      1.60 o 
   5  -7   3      471.41      455.18      6.52 o 
   6  -7   3        4.68        5.08      1.20 o 
   7  -7   3       40.99       36.95      1.85 o 
   8  -7   3      190.57      190.55      6.21 o 
   9  -7   3        5.45        4.85      2.08 o 
  10  -7   3       80.02       83.53      3.74 o 
  11  -7   3        0.30        0.00      2.31 o 
 -12  -6   3       94.79       92.38      5.08 o 
 -11  -6   3        3.93        8.01      1.34 o 
 -10  -6   3      138.37      154.40      3.65 o 
  -9  -6   3      347.26      338.96     10.94 o 
  -8  -6   3      111.41      111.34      2.78 o 
  -7  -6   3        4.12        4.13      1.20 o 
  -6  -6   3     1764.54     1740.20     38.88 o 
  -5  -6   3     1418.78     1354.81     17.11 o 
  -4  -6   3      594.28      547.83      6.77 o 
  -3  -6   3       19.12       20.38      1.12 o 
  -2  -6   3      255.89      317.60      3.96 o 
  -1  -6   3      168.29      138.23      1.98 o 
   0  -6   3        0.07        0.41      0.54 o 
   1  -6   3      274.18      276.91      2.75 o 
   2  -6   3       82.06       87.80      1.50 o 
   3  -6   3      187.76      192.78      2.58 o 
   4  -6   3      136.51      135.63      2.11 o 
   5  -6   3      190.14      168.38      2.53 o 
   6  -6   3       32.45       31.26      1.49 o 
   7  -6   3       53.07       50.41      2.86 o 
   8  -6   3      365.48      362.52      5.71 o 
   9  -6   3       72.65       71.49      4.12 o 
  10  -6   3       32.81       28.15      3.23 o 
  11  -6   3      104.69      112.71      4.07 o 
 -12  -5   3      195.12      210.51      7.49 o 
 -11  -5   3        5.78        7.58      1.09 o 
 -10  -5   3      180.21      175.10      3.71 o 
  -9  -5   3       17.27       16.45      1.59 o 
  -8  -5   3      201.11      209.71      4.42 o 
  -7  -5   3      134.16      132.80      2.97 o 
  -6  -5   3        0.55        0.55      0.73 o 
  -5  -5   3      551.35      499.31      5.48 o 
  -4  -5   3      223.26      208.92      2.29 o 
  -3  -5   3      209.76      230.19      2.65 o 
  -2  -5   3       61.96       54.45      1.09 o 
  -1  -5   3      152.10      147.86      1.81 o 
   0  -5   3      239.62      234.97      2.59 o 
   1  -5   3      187.76      200.05      2.33 o 
   2  -5   3       10.24       12.05      0.61 o 
   3  -5   3      886.93      909.11      9.52 o 
   4  -5   3       75.19       70.92      1.39 o 
   5  -5   3       19.84        9.99      0.76 o 
   6  -5   3       16.88       12.66      0.96 o 
   7  -5   3      213.42      213.10      3.41 o 
   8  -5   3       92.12       86.55      2.60 o 
   9  -5   3       40.26       35.53      2.07 o 
  10  -5   3      167.26      179.40      5.77 o 
  11  -5   3       13.93       16.27      1.96 o 
  12  -5   3        1.61        2.77      2.77 o 
 -12  -4   3       12.79       19.04      3.23 o 
 -11  -4   3        0.29        2.12      1.00 o 
 -10  -4   3      232.68      218.11      4.20 o 
  -9  -4   3      948.06      935.01     14.12 o 
  -8  -4   3       15.54       16.45      1.22 o 
  -7  -4   3      282.22      258.10      4.47 o 
  -6  -4   3        0.97        2.87      0.96 o 
  -5  -4   3       54.12       49.86      1.16 o 
  -4  -4   3      769.58      815.41      7.70 o 
  -3  -4   3      200.44      213.75      2.21 o 
  -2  -4   3     1225.61     1261.79     12.71 o 
  -1  -4   3       41.36       53.45      0.88 o 
   0  -4   3       68.24       65.29      1.01 o 
   1  -4   3      421.24      420.44      4.07 o 
   2  -4   3     1455.73     1511.31     13.32 o 
   3  -4   3      273.09      277.57      2.97 o 
   4  -4   3      242.22      283.31      3.22 o 
   5  -4   3      102.17      116.11      1.83 o 
   6  -4   3       90.70       83.82      1.80 o 
   7  -4   3      344.35      359.25      5.49 o 
   8  -4   3      161.71      133.98      2.87 o 
   9  -4   3      445.21      435.67     12.46 o 
  10  -4   3       13.58       10.85      1.63 o 
  11  -4   3      217.13      225.97      5.85 o 
  12  -4   3        6.64        8.31      1.77 o 
 -13  -3   3       70.06       69.39      3.46 o 
 -12  -3   3        5.28        4.90      1.22 o 
 -11  -3   3        7.75        8.84      1.63 o 
 -10  -3   3      237.19      239.97      4.34 o 
  -9  -3   3      197.25      194.62      3.65 o 
  -8  -3   3        1.53        2.13      0.71 o 
  -7  -3   3        0.03       -0.18      0.47 o 
  -6  -3   3       43.47       45.20      1.10 o 
  -5  -3   3       19.33       24.12      0.76 o 
  -4  -3   3       42.92       33.98      0.86 o 
  -3  -3   3      764.52      845.86     12.95 o 
  -2  -3   3        6.91       16.64      0.47 o 
  -1  -3   3     3642.01     3721.52     29.81 o 
   0  -3   3     1982.23     2169.80     16.66 o 
   1  -3   3     1244.14     1451.74     12.67 o 
   2  -3   3     2636.46     2673.33     24.84 o 
   3  -3   3      620.64      603.34      5.81 o 
   4  -3   3      518.67      512.85      5.72 o 
   5  -3   3      259.55      236.66      3.05 o 
   6  -3   3      502.43      501.09      6.19 o 
   7  -3   3       63.51       67.35      1.67 o 
   8  -3   3      395.26      396.35      6.86 o 
   9  -3   3       78.53       69.41      2.37 o 
  10  -3   3       14.63       14.11      1.63 o 
  11  -3   3       22.22       23.69      4.38 o 
  12  -3   3       92.87       96.17      3.74 o 
  13  -3   3        2.06        0.87      2.54 o 
 -13  -2   3      122.32      124.03      4.20 o 
 -12  -2   3       23.19       24.01      1.76 o 
 -11  -2   3        3.99        3.49      1.14 o 
 -10  -2   3      490.84      507.41     15.00 o 
  -9  -2   3        6.54       10.43      1.31 o 
  -8  -2   3      402.27      402.90      5.47 o 
  -7  -2   3      773.85      750.78      8.47 o 
  -6  -2   3        1.68        1.49      0.40 o 
  -5  -2   3      321.82      374.35      3.93 o 
  -4  -2   3      685.44      807.84      8.12 o 
  -3  -2   3     1355.08     1576.80     14.25 o 
  -2  -2   3      555.83      572.76      5.09 o 
  -1  -2   3     4004.58     3885.53     29.45 o 
   0  -2   3      202.92      181.44      1.54 o 
   1  -2   3      206.23      228.81      2.17 o 
   2  -2   3     1034.40      992.88     10.34 o 
   3  -2   3      717.34      767.29     10.72 o 
   4  -2   3      249.14      265.72      3.61 o 
   5  -2   3        1.21       -0.19      0.51 o 
   6  -2   3       84.19       95.91      2.29 o 
   7  -2   3       14.36       22.64      1.73 o 
   8  -2   3      172.79      167.94      3.62 o 
   9  -2   3        3.63        3.23      1.14 o 
  10  -2   3        7.94        4.62      1.85 o 
  11  -2   3      349.42      342.04      7.48 o 
  12  -2   3       46.47       42.33      2.61 o 
  13  -2   3       19.22       14.16      3.23 o 
 -13  -1   3      114.32      111.21      5.31 o 
 -12  -1   3      119.01      110.33      6.86 o 
 -11  -1   3        0.10        0.32      0.71 o 
 -10  -1   3      133.93      129.46      2.63 o 
  -9  -1   3       78.27       69.43      2.77 o 
  -8  -1   3      193.67      203.36      4.28 o 
  -7  -1   3       84.70      109.55      2.03 o 
  -6  -1   3      680.17      742.95      7.91 o 
  -5  -1   3     1012.74     1058.67     11.17 o 
  -4  -1   3      127.40      133.03      1.56 o 
  -3  -1   3      713.82      670.85      6.43 o 
  -2  -1   3       21.29       23.12      0.50 o 
  -1  -1   3      101.86       94.57      0.91 o 
   0  -1   3       83.68       58.25      0.84 o 
   1  -1   3      688.82      742.34      6.13 o 
   2  -1   3     1076.90     1143.63     14.91 o 
   3  -1   3      420.50      427.54      4.65 o 
   4  -1   3       86.11      118.60      1.58 o 
   5  -1   3        0.16        0.20      0.42 o 
   6  -1   3      304.60      351.51      4.21 o 
   7  -1   3       40.34       48.16      1.66 o 
   8  -1   3      437.87      452.01      7.67 o 
   9  -1   3       99.71      102.87      2.81 o 
  10  -1   3      646.44      622.46     13.14 o 
  11  -1   3      478.84      469.36     13.85 o 
  12  -1   3       66.89       71.54      4.62 o 
  13  -1   3        0.44        1.08      1.44 o 
 -13   0   3       17.99       18.83      2.10 o 
 -12   0   3        3.50        2.54      1.31 o 
 -11   0   3       65.86       66.69      2.12 o 
 -10   0   3      258.96      259.74      4.39 o 
  -9   0   3      103.39      110.74      2.23 o 
  -8   0   3        1.05        0.71      0.47 o 
  -7   0   3      270.14      272.68      3.17 o 
  -6   0   3      885.77      864.86     10.36 o 
  -5   0   3      730.77      770.97      8.24 o 
  -4   0   3     1094.25     1115.07     13.31 o 
  -3   0   3      627.22      715.62     11.88 o 
  -2   0   3      331.79      314.29      7.85 o 
  -1   0   3      746.50      730.44      6.88 o 
   0   0   3      824.08      893.61      7.04 o 
   1   0   3     3639.83     3964.52     32.07 o 
   2   0   3      683.69      732.10      7.11 o 
   3   0   3     5480.02     5847.80     67.31 o 
   4   0   3     1188.33     1332.61     12.69 o 
   5   0   3       62.31       74.77      1.35 o 
   6   0   3      378.01      383.99      4.34 o 
   7   0   3      657.00      629.14      7.47 o 
   8   0   3      678.25      682.56      9.15 o 
   9   0   3       99.15       96.30      2.75 o 
  10   0   3      207.20      199.90     15.46 o 
  11   0   3        3.15        5.54      1.85 o 
  12   0   3       51.73       54.46      4.15 o 
  13   0   3      151.12      160.61      6.92 o 
 -13   1   3        0.25       -1.38      1.85 o 
 -12   1   3       12.73       12.10      1.77 o 
 -11   1   3      176.50      175.45      3.71 o 
 -10   1   3      121.23      113.51      3.16 o 
  -9   1   3      684.36      651.29     16.12 o 
  -8   1   3       28.84       32.01      0.96 o 
  -7   1   3        7.18        4.07      0.47 o 
  -6   1   3      292.12      360.51      3.54 o 
  -5   1   3      179.54      183.59      1.89 o 
  -4   1   3      885.80     1006.82      9.66 o 
  -3   1   3     1266.46     1359.92     22.18 o 
  -2   1   3      155.10      144.61      3.23 o 
  -1   1   3        0.05        0.65      0.21 o 
   0   1   3      216.61      249.61      2.39 o 
   1   1   3      674.74      719.77      5.51 o 
   2   1   3     8239.25     8706.57     76.33 o 
   3   1   3    47713.02    45836.72    782.24 o 
   4   1   3       33.38       51.73      0.99 o 
   5   1   3      137.37      111.51      1.65 o 
   6   1   3       50.28       51.43      1.16 o 
   7   1   3       23.81       35.64      2.48 o 
   8   1   3      282.04      280.49      4.36 o 
   9   1   3      235.73      238.64      4.12 o 
  10   1   3       27.26       32.81      1.67 o 
  11   1   3        0.02       -2.31      1.85 o 
  12   1   3      121.74      122.30      6.00 o 
  13   1   3        0.01       -1.38      1.85 o 
 -12   2   3        1.16        0.67      1.44 o 
 -11   2   3       18.54       17.69      1.09 o 
 -10   2   3      465.24      449.12      7.25 o 
  -9   2   3      108.34      111.72      4.15 o 
  -8   2   3      220.87      212.17      3.18 o 
  -7   2   3      292.74      301.37      3.67 o 
  -6   2   3        2.10        3.17      0.42 o 
  -5   2   3        0.10        0.46      0.29 o 
  -4   2   3      328.66      346.04      3.32 o 
  -3   2   3      717.73      750.04      7.69 o 
  -2   2   3     3205.71     3233.47     28.97 o 
  -1   2   3        0.29        4.23      0.25 o 
   0   2   3     1812.43     1949.68     16.74 o 
   1   2   3     1208.05     1293.06     12.88 o 
   2   2   3    15239.56    14950.23    147.27 o 
   3   2   3      272.10      286.25      3.19 o 
   4   2   3       43.42       44.52      0.97 o 
   5   2   3      367.97      383.78      4.96 o 
   6   2   3       20.86       22.48      1.48 o 
   7   2   3        2.71        1.54      0.49 o 
   8   2   3        9.83        8.44      0.89 o 
   9   2   3      276.35      292.63      4.24 o 
  10   2   3       10.27        9.10      1.02 o 
  11   2   3      174.51      176.49      6.14 o 
  12   2   3      117.66      118.18      6.69 o 
  13   2   3       47.12       51.69      4.15 o 
 -12   3   3       11.42       12.10      1.77 o 
 -11   3   3        4.07        4.69      1.07 o 
 -10   3   3      103.08       91.23      2.65 o 
  -9   3   3      313.47      303.08      5.15 o 
  -8   3   3      215.27      213.06      3.86 o 
  -7   3   3      120.47      117.88      1.75 o 
  -6   3   3      242.32      255.13      2.77 o 
  -5   3   3        1.56        4.73      0.41 o 
  -4   3   3     1616.77     1781.08     16.23 o 
  -3   3   3      755.93      742.76      7.52 o 
  -2   3   3     7070.51     7395.42     59.47 o 
  -1   3   3     3469.31     3643.34     26.23 o 
   0   3   3      282.16      292.32      2.60 o 
   1   3   3       49.00       61.12      0.94 o 
   2   3   3     1173.64     1209.96     13.36 o 
   3   3   3      562.96      583.42      6.29 o 
   4   3   3     1346.04     1483.15     16.40 o 
   5   3   3     1341.16     1326.86     14.84 o 
   6   3   3      578.21      588.47      6.98 o 
   7   3   3       88.20       89.38      2.06 o 
   8   3   3      316.25      336.88      5.81 o 
   9   3   3       68.09       67.65      1.78 o 
  10   3   3        1.39        2.62      1.02 o 
  11   3   3      317.67      310.77      5.88 o 
  12   3   3       56.60       50.00      2.76 o 
  13   3   3      176.10      180.26      5.31 o 
 -12   4   3        8.54       10.15      2.31 o 
 -11   4   3        2.78        1.85      1.19 o 
 -10   4   3        6.19        4.72      0.95 o 
  -9   4   3        0.22       -1.05      0.86 o 
  -8   4   3      231.74      230.00      4.20 o 
  -7   4   3      739.12      723.51      9.45 o 
  -6   4   3      222.84      198.27      2.32 o 
  -5   4   3       74.85       62.69      1.20 o 
  -4   4   3     1039.65     1119.26     10.40 o 
  -3   4   3     1268.86     1327.26     10.72 o 
  -2   4   3       20.65       17.22      0.51 o 
  -1   4   3      767.00      759.43      5.98 o 
   0   4   3        1.30        4.50      0.38 o 
   1   4   3       41.45       37.37      0.91 o 
   2   4   3       21.53       26.76      0.78 o 
   3   4   3     1154.12     1243.99     12.82 o 
   4   4   3      187.67      203.85      3.80 o 
   5   4   3      211.75      208.35      3.16 o 
   6   4   3       97.65       76.00      1.64 o 
   7   4   3      150.82      137.11      2.38 o 
   8   4   3       13.72        8.85      0.97 o 
   9   4   3       14.80        8.86      0.93 o 
  10   4   3       11.30        7.97      1.14 o 
  11   4   3        1.88        2.31      1.85 o 
  12   4   3       26.45       26.77      2.10 o 
  13   4   3       78.16       78.71      3.41 o 
 -12   5   3        5.54        2.71      1.19 o 
 -11   5   3       36.63       37.97      2.22 o 
 -10   5   3       42.84       45.80      1.95 o 
  -9   5   3      215.77      195.99      3.93 o 
  -8   5   3       15.70       19.07      1.12 o 
  -7   5   3        3.75        8.18      0.82 o 
  -6   5   3       23.51       20.88      0.98 o 
  -5   5   3       75.76       83.10      1.30 o 
  -4   5   3      285.72      276.04      2.82 o 
  -3   5   3       51.99       73.52      1.09 o 
  -2   5   3       25.82       26.86      0.78 o 
  -1   5   3      457.29      465.25      4.81 o 
   0   5   3     1473.88     1587.20     14.95 o 
   1   5   3        0.95        0.69      0.40 o 
   2   5   3     1076.17     1050.66     11.02 o 
   3   5   3        8.93        6.85      0.59 o 
   4   5   3      445.67      493.46      5.61 o 
   5   5   3      412.70      376.87      4.45 o 
   6   5   3      167.31      159.91      2.59 o 
   7   5   3       76.51       76.54      1.93 o 
   8   5   3      958.20      960.10     12.65 o 
   9   5   3       31.83       38.17      1.73 o 
  10   5   3        2.03        4.02      1.14 o 
  11   5   3       35.87       30.23      2.28 o 
  12   5   3       34.39       35.14      2.43 o 
  13   5   3        1.23       -0.46      1.63 o 
 -11   6   3       77.53       96.78      7.85 o 
 -10   6   3        1.45        2.54      1.19 o 
  -9   6   3      293.51      313.96      5.75 o 
  -8   6   3       78.30       69.17      1.91 o 
  -7   6   3      151.76      137.92      2.45 o 
  -6   6   3      219.10      198.79      3.03 o 
  -5   6   3      129.35      130.37      2.03 o 
  -4   6   3      458.08      470.76      4.83 o 
  -3   6   3      167.42      183.17      2.11 o 
  -2   6   3        0.68        4.31      0.59 o 
  -1   6   3      941.10      882.65      7.48 o 
   0   6   3      693.44      716.12      7.11 o 
   1   6   3     2823.47     2847.23     28.12 o 
   2   6   3       67.52       53.77      1.09 o 
   3   6   3      168.70      166.62      2.40 o 
   4   6   3       38.62       50.30      1.31 o 
   5   6   3       56.54       54.84      1.79 o 
   6   6   3       30.48       34.45      1.37 o 
   7   6   3       47.72       35.08      1.47 o 
   8   6   3       19.07       13.80      1.20 o 
   9   6   3      105.83      110.26      3.08 o 
  10   6   3      112.56      104.77      3.59 o 
  11   6   3        7.80        8.87      1.63 o 
  12   6   3        6.74        6.80      1.77 o 
  13   6   3      199.32      231.80      6.17 o 
 -11   7   3        0.00        0.62      1.44 o 
 -10   7   3        0.07        0.05      1.44 o 
  -9   7   3       84.33       85.56      4.15 o 
  -8   7   3      186.86      200.50      4.08 o 
  -7   7   3        7.51        6.79      1.05 o 
  -6   7   3        5.94       10.34      0.99 o 
  -5   7   3        3.23        2.12      0.73 o 
  -4   7   3      815.09      705.10      7.54 o 
  -3   7   3        0.32        1.21      0.64 o 
  -2   7   3      698.87      698.42      6.43 o 
  -1   7   3        8.63        8.07      0.59 o 
   0   7   3      604.11      653.86      6.17 o 
   1   7   3       64.62       80.29      1.59 o 
   2   7   3      526.80      556.95      5.79 o 
   3   7   3      214.50      211.13      2.70 o 
   4   7   3       47.02       52.43      1.92 o 
   5   7   3        0.04        0.32      0.65 o 
   6   7   3      349.90      331.67      4.62 o 
   7   7   3       57.32       43.40      1.66 o 
   8   7   3      257.53      246.08      4.78 o 
   9   7   3       10.43       16.34      3.69 o 
  10   7   3       76.88       73.62      3.09 o 
  11   7   3       47.62       40.85      2.61 o 
  12   7   3        6.62       11.54      1.96 o 
 -10   8   3       50.35       52.44      2.76 o 
  -9   8   3       80.02       91.17      3.41 o 
  -8   8   3       12.49        8.25      1.22 o 
  -7   8   3        0.14       -0.74      0.95 o 
  -6   8   3        2.20        0.92      1.40 o 
  -5   8   3       16.22       22.66      1.44 o 
  -4   8   3     1130.05     1013.37     10.63 o 
  -3   8   3      113.68      108.83      1.97 o 
  -2   8   3      157.18      148.80      2.14 o 
  -1   8   3       18.73       19.67      0.88 o 
   0   8   3      312.46      288.28      3.22 o 
   1   8   3       43.84       42.70      1.49 o 
   2   8   3      286.99      286.85      3.49 o 
   3   8   3      161.55      184.38      2.80 o 
   4   8   3       52.06       53.17      1.90 o 
   5   8   3       59.26       60.00      1.80 o 
   6   8   3      185.83      178.57      5.45 o 
   7   8   3       22.40       20.63      1.60 o 
   8   8   3      107.34      103.51      3.01 o 
   9   8   3        5.90        5.08      1.63 o 
  10   8   3        3.37        3.33      3.23 o 
  11   8   3        0.12       -1.23      1.44 o 
  12   8   3        9.16       12.46      2.10 o 
  -9   9   3       62.60       62.36      3.09 o 
  -8   9   3       47.17       54.55      2.76 o 
  -7   9   3       73.78       71.93      3.92 o 
  -6   9   3        0.17       -0.32      0.95 o 
  -5   9   3        0.35        0.05      1.21 o 
  -4   9   3      423.71      407.34      5.27 o 
  -3   9   3        0.11       -0.30      0.72 o 
  -2   9   3      309.09      280.98      3.57 o 
  -1   9   3      390.26      365.14      4.78 o 
   0   9   3       75.89       70.53      1.66 o 
   1   9   3      199.66      202.17      3.63 o 
   2   9   3       15.33       17.10      1.25 o 
   3   9   3     1831.96     1821.93     22.48 o 
   4   9   3        4.10        4.49      1.02 o 
   5   9   3        1.03        2.00      1.07 o 
   6   9   3       35.38       41.39      2.03 o 
   7   9   3      138.56      138.94      3.69 o 
   8   9   3      106.99      105.86      3.74 o 
   9   9   3       32.31       31.80      5.31 o 
  10   9   3       86.86       90.58      3.74 o 
  11   9   3        0.95        2.08      1.63 o 
  -8  10   3        0.18        1.85      3.23 o 
  -7  10   3        8.83       13.38      1.96 o 
  -6  10   3        4.62        9.51      1.77 o 
  -5  10   3        0.06       -0.23      1.62 o 
  -4  10   3       12.04       17.15      1.87 o 
  -3  10   3        1.01       -0.81      0.77 o 
  -2  10   3       42.97       37.84      2.00 o 
  -1  10   3      274.05      251.16      4.25 o 
   0  10   3      181.66      169.68      5.73 o 
   1  10   3      125.05      120.59      2.77 o 
   2  10   3     2333.53     2310.01     28.29 o 
   3  10   3      343.63      324.02      5.73 o 
   4  10   3       85.69       83.29      3.97 o 
   5  10   3        9.54        8.98      1.41 o 
   6  10   3      444.80      446.83      7.81 o 
   7  10   3        4.19        5.88      1.49 o 
   8  10   3      297.59      269.75      6.83 o 
   9  10   3      141.86      157.13      5.05 o 
  10  10   3      169.25      176.04      5.77 o 
  -7  11   3       13.71       15.89      2.10 o 
  -6  11   3       13.14       15.33      4.15 o 
  -5  11   3      100.26      112.03      4.07 o 
  -4  11   3       72.62       79.82      7.38 o 
  -3  11   3       46.24       55.61      2.94 o 
  -2  11   3       33.27       32.85      2.03 o 
  -1  11   3        6.57        3.69      1.08 o 
   0  11   3        0.31       -0.03      0.96 o 
   1  11   3       70.23       56.87      2.11 o 
   2  11   3       58.58       51.21      2.61 o 
   3  11   3      906.70      878.14     13.57 o 
   4  11   3        9.00        9.57      1.77 o 
   5  11   3      189.53      183.39      4.44 o 
   6  11   3      120.40      134.96      3.73 o 
   7  11   3       62.55       61.53      2.75 o 
   8  11   3       97.93      108.31      4.20 o 
   9  11   3      159.25      191.63     10.85 o 
  -6  12   3        3.65        0.55      4.15 o 
  -5  12   3      102.76      123.07      4.40 o 
  -4  12   3      111.59      130.70      5.77 o 
  -3  12   3       14.47       19.47      3.23 o 
  -2  12   3        8.44        8.12      1.57 o 
  -1  12   3       44.40       49.94      2.57 o 
   0  12   3        5.20        5.00      1.54 o 
   1  12   3        0.24       -0.54      0.92 o 
   2  12   3       84.72       80.37      3.59 o 
   3  12   3        0.95       -0.31      2.77 o 
   4  12   3       23.41       20.86      2.28 o 
   5  12   3       65.77       57.32      4.77 o 
   6  12   3        4.23        4.38      1.58 o 
   7  12   3      133.56      142.92      5.05 o 
   8  12   3       18.71       19.89      4.62 o 
  -4  13   3       11.48       10.05      2.54 o 
  -3  13   3      134.87      146.38      5.31 o 
  -2  13   3        9.15       12.53      2.28 o 
  -1  13   3       33.26       34.73      2.40 o 
   0  13   3       16.91       19.20      3.69 o 
   1  13   3        1.09        0.25      4.85 o 
   2  13   3       12.66       18.65      2.43 o 
   3  13   3       34.00       32.88      2.76 o 
   4  13   3       18.39       20.08      2.61 o 
   5  13   3        1.21        0.88      1.77 o 
   6  13   3       32.18       30.06      2.94 o 
   0  14   3       58.20       66.86      8.77 o 
   1  14   3       10.75        9.23      2.28 o 
   2  14   3       11.36       11.25      2.54 o 
   3  14   3        8.54        4.62      3.00 o 
  -2 -13   4        0.11       -1.85      2.77 o 
  -1 -13   4       86.63       89.07      6.00 o 
   0 -13   4      104.02      123.95      4.90 o 
   1 -13   4       64.39       76.98      4.62 o 
  -5 -12   4      102.06      108.59      4.40 o 
  -4 -12   4       10.95       12.26      2.54 o 
  -3 -12   4        4.45        8.51      2.54 o 
  -2 -12   4       14.09       17.24      3.23 o 
  -1 -12   4        8.70        8.08      2.45 o 
   0 -12   4      250.27      256.16      6.85 o 
   1 -12   4        2.70        3.52      1.85 o 
   2 -12   4        6.53        6.00      1.96 o 
   3 -12   4       13.72       13.20      2.54 o 
   4 -12   4       49.92       57.47      3.59 o 
   5 -12   4      228.14      245.60      6.85 o 
  -7 -11   4        0.31        0.46      1.63 o 
  -6 -11   4      161.02      179.21      9.69 o 
  -5 -11   4       44.60       43.97      2.76 o 
  -4 -11   4        1.61        1.15      1.63 o 
  -3 -11   4        2.46        4.38      1.63 o 
  -2 -11   4        0.53       -0.11      1.66 o 
  -1 -11   4       64.95       78.83      4.92 o 
   0 -11   4       19.72       19.77      1.87 o 
   1 -11   4        2.02        1.62      1.63 o 
   2 -11   4        2.50        0.23      2.08 o 
   3 -11   4        9.95       11.81      2.10 o 
   4 -11   4       24.04       27.97      2.77 o 
   5 -11   4        0.03        1.43      2.08 o 
   6 -11   4       13.17       15.55      2.28 o 
  -8 -10   4        0.02       -2.16      1.44 o 
  -7 -10   4        6.73        5.12      2.08 o 
  -6 -10   4        0.92        0.67      1.44 o 
  -5 -10   4       81.11       90.10      3.41 o 
  -4 -10   4       31.80       43.51      2.76 o 
  -3 -10   4       20.28       22.24      1.67 o 
  -2 -10   4      144.06      131.33      3.55 o 
  -1 -10   4       53.47       68.28      2.83 o 
   0 -10   4       11.59        7.04      1.23 o 
   1 -10   4       36.51       27.59      1.66 o 
   2 -10   4      150.92      142.20      3.73 o 
   3 -10   4       18.24       17.59      1.96 o 
   4 -10   4        0.76        0.15      1.33 o 
   5 -10   4       21.01       25.89      2.03 o 
   6 -10   4       50.69       53.90      2.57 o 
   7 -10   4       62.16       63.63      5.08 o 
   8 -10   4      190.72      189.60      8.31 o 
  -9  -9   4        0.06        2.51      1.85 o 
  -8  -9   4        1.21        1.64      1.44 o 
  -7  -9   4        4.63        6.00      1.54 o 
  -6  -9   4        3.34        0.46      2.77 o 
  -5  -9   4      450.74      438.72      9.26 o 
  -4  -9   4        0.22        1.38      1.31 o 
  -3  -9   4       94.67       87.06      3.12 o 
  -2  -9   4        7.48        6.31      1.33 o 
  -1  -9   4       54.37       57.87      2.57 o 
   0  -9   4        0.03        1.92      1.02 o 
   1  -9   4      342.62      271.87      4.17 o 
   2  -9   4       48.77       48.79      2.34 o 
   3  -9   4      192.44      186.65      3.26 o 
   4  -9   4       72.63       74.42      2.73 o 
   5  -9   4       87.40       81.87      2.47 o 
   6  -9   4       81.69       72.66      4.62 o 
   7  -9   4       14.16       10.17      1.60 o 
   8  -9   4        2.87        3.44      1.77 o 
   9  -9   4      191.86      223.71      6.50 o 
 -10  -8   4       76.94       85.20      3.21 o 
  -9  -8   4        2.04        4.46      1.44 o 
  -8  -8   4       75.57       73.78      3.03 o 
  -7  -8   4       52.76       52.95      2.37 o 
  -6  -8   4        1.77       -0.49      1.14 o 
  -5  -8   4        0.04        0.99      1.14 o 
  -4  -8   4      296.58      282.14      4.63 o 
  -3  -8   4       68.47       82.37      2.66 o 
  -2  -8   4      167.44      165.34      3.20 o 
  -1  -8   4      239.82      205.20      3.28 o 
   0  -8   4       53.51       59.38      1.59 o 
   1  -8   4      406.16      346.61      4.79 o 
   2  -8   4      373.29      359.75      7.36 o 
   3  -8   4       84.31       71.66      1.86 o 
   4  -8   4       20.88       16.10      1.24 o 
   5  -8   4       22.25       16.15      1.38 o 
   6  -8   4       17.56       12.85      1.43 o 
   7  -8   4       26.75       30.23      2.03 o 
   8  -8   4       23.01       18.71      3.00 o 
   9  -8   4       12.96       17.55      2.28 o 
  10  -8   4       42.34       48.33      3.23 o 
 -11  -7   4       48.32       61.57      2.55 o 
 -10  -7   4       34.13       41.00      1.95 o 
  -9  -7   4      210.36      207.89      4.47 o 
  -8  -7   4       52.19       56.06      2.15 o 
  -7  -7   4       27.31       23.68      1.55 o 
  -6  -7   4        8.37       10.82      1.22 o 
  -5  -7   4      815.52      769.42     12.14 o 
  -4  -7   4      389.13      386.63      6.26 o 
  -3  -7   4        4.79        4.34      0.97 o 
  -2  -7   4      569.94      555.13      6.93 o 
  -1  -7   4       62.39       72.37      1.62 o 
   0  -7   4      140.81      151.72      2.43 o 
   1  -7   4        0.68        0.23      0.72 o 
   2  -7   4       26.69       31.82      1.21 o 
   3  -7   4      186.09      180.10      3.05 o 
   4  -7   4     2360.64     2256.37     24.53 o 
   5  -7   4      320.55      272.79      7.74 o 
   6  -7   4       22.17       19.69      1.43 o 
   7  -7   4      139.93      141.90      3.80 o 
   8  -7   4       99.16       89.35      2.57 o 
   9  -7   4        8.67        9.15      1.77 o 
  10  -7   4      165.03      173.53      7.38 o 
  11  -7   4      146.73      157.10      5.05 o 
 -11  -6   4       14.68       15.36      1.39 o 
 -10  -6   4        2.46        2.95      1.00 o 
  -9  -6   4      281.10      276.68      5.15 o 
  -8  -6   4        7.98        8.05      1.57 o 
  -7  -6   4      216.50      190.81      6.15 o 
  -6  -6   4      948.74      926.48     14.24 o 
  -5  -6   4        4.16        1.78      0.78 o 
  -4  -6   4        5.23        9.39      1.00 o 
  -3  -6   4       87.56       88.66      1.62 o 
  -2  -6   4       26.70       18.74      1.01 o 
  -1  -6   4        0.19        0.09      0.60 o 
   0  -6   4        0.01       -0.12      0.55 o 
   1  -6   4        0.65        2.55      0.63 o 
   2  -6   4        0.57        0.74      0.63 o 
   3  -6   4       75.59       83.17      1.61 o 
   4  -6   4      194.51      178.82      2.55 o 
   5  -6   4      117.59      119.44      2.35 o 
   6  -6   4     1473.40     1396.51     17.40 o 
   7  -6   4      207.20      185.78      3.57 o 
   8  -6   4        9.73        9.25      1.67 o 
   9  -6   4        1.09        0.69      1.63 o 
  10  -6   4      164.50      169.38      6.92 o 
  11  -6   4       14.47       16.52      2.10 o 
 -12  -5   4        0.20        0.92      1.63 o 
 -11  -5   4       21.70       23.83      1.39 o 
 -10  -5   4        9.50       11.14      1.40 o 
  -9  -5   4      216.09      211.08      4.42 o 
  -8  -5   4      869.33      862.23     13.16 o 
  -7  -5   4      343.25      348.51      5.88 o 
  -6  -5   4      955.14      954.83     14.51 o 
  -5  -5   4        9.96        8.83      0.80 o 
  -4  -5   4        0.77        0.88      0.59 o 
  -3  -5   4       15.06       14.04      0.68 o 
  -2  -5   4      190.99      204.56      2.65 o 
  -1  -5   4      284.83      320.97      3.50 o 
   0  -5   4     1201.17     1157.25     10.39 o 
   1  -5   4      400.12      461.16      4.52 o 
   2  -5   4       12.55        3.53      0.56 o 
   3  -5   4      643.22      638.69      6.56 o 
   4  -5   4      425.80      383.51      4.57 o 
   5  -5   4       40.71       43.11      1.26 o 
   6  -5   4      686.53      626.32      7.09 o 
   7  -5   4      227.12      248.07      4.09 o 
   8  -5   4       38.29       38.55      1.67 o 
   9  -5   4        4.48        6.37      1.77 o 
  10  -5   4      324.04      304.32      7.16 o 
  11  -5   4        0.42       -0.97      1.44 o 
  12  -5   4       39.74       46.34      4.38 o 
 -12  -4   4       44.29       42.51      3.46 o 
 -11  -4   4        0.11        1.28      1.44 o 
 -10  -4   4       38.21       41.19      1.93 o 
  -9  -4   4      198.51      194.30      3.65 o 
  -8  -4   4      303.44      293.68      5.07 o 
  -7  -4   4     1223.51     1236.80     18.22 o 
  -6  -4   4     1141.78     1118.53     12.50 o 
  -5  -4   4        5.06        7.16      0.51 o 
  -4  -4   4      450.16      438.57      4.81 o 
  -3  -4   4     1318.54     1334.45     11.55 o 
  -2  -4   4      296.76      334.18      3.23 o 
  -1  -4   4     1770.36     1883.46     16.48 o 
   0  -4   4     3021.38     3210.60     24.58 o 
   1  -4   4     1117.79     1205.52     10.75 o 
   2  -4   4      725.73      862.38      8.44 o 
   3  -4   4      134.02      177.83      2.27 o 
   4  -4   4       59.99       54.67      1.05 o 
   5  -4   4       40.99       37.23      1.14 o 
   6  -4   4      119.51       96.73      1.78 o 
   7  -4   4      293.10      287.01      6.34 o 
   8  -4   4        1.48        3.00      1.31 o 
   9  -4   4       44.88       47.75      2.13 o 
  10  -4   4       35.49       31.39      2.28 o 
  11  -4   4       39.28       38.36      2.61 o 
  12  -4   4        8.94        8.48      1.77 o 
 -12  -3   4       19.97       17.35      1.49 o 
 -11  -3   4       24.20       23.35      1.77 o 
 -10  -3   4       89.01       93.51      3.21 o 
  -9  -3   4       34.69       31.69      1.28 o 
  -8  -3   4       92.00       86.57      2.89 o 
  -7  -3   4        2.34        4.97      1.44 o 
  -6  -3   4      156.11      133.32      1.81 o 
  -5  -3   4        0.49        3.81      0.46 o 
  -4  -3   4       20.13       19.53      0.56 o 
  -3  -3   4      588.67      638.48      6.59 o 
  -2  -3   4     1812.35     1883.64     16.04 o 
  -1  -3   4      327.75      345.02      2.93 o 
   0  -3   4      305.22      263.75      2.32 o 
   1  -3   4       15.38       16.94      0.55 o 
   2  -3   4       23.22        8.11      0.52 o 
   3  -3   4      436.54      450.20      4.28 o 
   4  -3   4      384.70      405.05      4.59 o 
   5  -3   4     1026.15     1140.72     13.44 o 
   6  -3   4        0.54        1.13      0.68 o 
   7  -3   4       49.59       49.22      2.00 o 
   8  -3   4      773.67      759.53     12.25 o 
   9  -3   4       58.86       54.37      2.13 o 
  10  -3   4        1.04        2.08      1.31 o 
  11  -3   4      142.73      139.35      4.40 o 
  12  -3   4      248.72      254.38      6.36 o 
  13  -3   4       11.85       12.23      1.96 o 
 -12  -2   4       77.44       72.49      2.57 o 
 -11  -2   4       37.28       37.30      2.19 o 
 -10  -2   4      159.03      163.14      4.20 o 
  -9  -2   4      412.15      420.74     19.38 o 
  -8  -2   4      121.47      114.15      1.97 o 
  -7  -2   4       16.72       14.77      0.52 o 
  -6  -2   4      120.73      127.04      1.62 o 
  -5  -2   4        7.84        5.30      0.40 o 
  -4  -2   4      503.58      606.58      5.68 o 
  -3  -2   4      185.73      218.08      3.08 o 
  -2  -2   4        0.33        0.77      0.23 o 
  -1  -2   4      224.71      256.90      2.29 o 
   0  -2   4      274.46      237.67      2.17 o 
   1  -2   4     7067.80     7021.14     56.47 o 
   2  -2   4     5235.50     5511.77     55.44 o 
   3  -2   4      253.26      284.11      3.77 o 
   4  -2   4      649.55      727.20      9.58 o 
   5  -2   4       70.60       89.19      2.03 o 
   6  -2   4        0.19       -0.09      0.62 o 
   7  -2   4      460.12      428.82      6.19 o 
   8  -2   4        0.24        0.00      1.07 o 
   9  -2   4        0.13       -1.38      0.95 o 
  10  -2   4       86.19       73.38      4.15 o 
  11  -2   4        0.05        0.46      1.85 o 
  12  -2   4       56.33       57.11      2.94 o 
  13  -2   4        2.77        5.25      2.77 o 
 -12  -1   4       26.83       25.78      1.76 o 
 -11  -1   4      214.02      210.54      5.13 o 
 -10  -1   4      182.68      175.65      8.08 o 
  -9  -1   4      327.80      327.22      9.23 o 
  -8  -1   4       48.18       52.46      2.08 o 
  -7  -1   4      357.35      342.72      6.53 o 
  -6  -1   4      457.27      459.47      8.16 o 
  -5  -1   4       31.72       23.57      0.98 o 
  -4  -1   4     1021.10      998.80     14.03 o 
  -3  -1   4       50.34       34.63      0.56 o 
  -2  -1   4      757.50      719.67      6.60 o 
  -1  -1   4      247.93      248.31      2.13 o 
   0  -1   4        0.01        1.09      0.20 o 
   1  -1   4      142.31      169.33      1.64 o 
   2  -1   4     2602.80     2705.21     27.57 o 
   3  -1   4     2722.59     2932.86     29.60 o 
   4  -1   4      690.73      730.04      9.49 o 
   5  -1   4      201.58      270.47      3.34 o 
   6  -1   4       86.70       84.94      1.73 o 
   7  -1   4      176.51      183.67      3.20 o 
   8  -1   4       95.14      117.44      3.01 o 
   9  -1   4      313.72      301.57      5.72 o 
  10  -1   4      163.77      159.69      6.46 o 
  11  -1   4        0.03        1.85      1.85 o 
  12  -1   4       31.32       31.38      3.23 o 
  13  -1   4       56.78       50.31      4.15 o 
 -12   0   4      167.88      168.33      4.72 o 
 -11   0   4        2.96        3.00      1.31 o 
 -10   0   4      112.96      110.97      3.41 o 
  -9   0   4       44.13       37.99      3.23 o 
  -8   0   4      113.99      108.68      2.21 o 
  -7   0   4      141.47      143.36      3.26 o 
  -6   0   4      218.59      225.01      4.24 o 
  -5   0   4      392.86      391.93      5.76 o 
  -4   0   4     1760.20     1909.76     44.77 o 
  -3   0   4     1405.86     1415.94     33.23 o 
  -2   0   4      510.82      487.22      6.65 o 
  -1   0   4      381.52      403.86      3.13 o 
   0   0   4     2914.23     2997.72     21.88 o 
   1   0   4      762.18      792.34      7.17 o 
   2   0   4      188.67      181.54      2.03 o 
   3   0   4     5556.68     5611.77     56.00 o 
   4   0   4     1804.81     1877.96     19.11 o 
   5   0   4       18.42       25.16      1.00 o 
   6   0   4       31.49       35.28      1.18 o 
   7   0   4        6.24        1.58      0.65 o 
   8   0   4      224.47      217.65      3.66 o 
   9   0   4      609.60      582.21      8.06 o 
  10   0   4     1695.10     1598.70     41.08 o 
  11   0   4       60.99       62.77      4.15 o 
  12   0   4        1.41       -0.46      1.85 o 
  13   0   4       26.48       21.23      3.23 o 
 -12   1   4       37.82       38.30      4.15 o 
 -11   1   4       41.16       39.39      2.10 o 
 -10   1   4       16.26       15.75      1.44 o 
  -9   1   4        0.34        0.69      1.15 o 
  -8   1   4      422.64      408.75      6.63 o 
  -7   1   4        0.97        2.13      0.59 o 
  -6   1   4       29.75       32.72      1.07 o 
  -5   1   4      177.17      168.07      2.81 o 
  -4   1   4       17.10       31.38      2.31 o 
  -3   1   4       66.75       77.07      2.77 o 
  -2   1   4     2616.52     2836.04     37.48 o 
  -1   1   4      160.70      122.04      1.12 o 
   0   1   4     4964.51     5121.80     38.21 o 
   1   1   4      953.23      919.37      7.35 o 
   2   1   4    11429.00    11545.50    118.46 o 
   3   1   4     1305.04     1391.71     14.23 o 
   4   1   4     1677.44     1569.01     25.31 o 
   5   1   4      223.18      255.10      3.40 o 
   6   1   4      225.80      265.78      3.56 o 
   7   1   4       50.97       46.84      1.64 o 
   8   1   4      420.68      431.52      6.23 o 
   9   1   4      130.73      126.38      2.91 o 
  10   1   4      577.08      537.78     10.43 o 
  11   1   4        2.05        3.23      2.31 o 
  12   1   4        0.01        0.00      1.85 o 
  13   1   4       62.98       74.30      5.08 o 
 -12   2   4        0.88        0.23      1.31 o 
 -11   2   4       29.89       27.02      1.85 o 
 -10   2   4       30.43       26.22      1.77 o 
  -9   2   4       58.73       54.92      3.23 o 
  -8   2   4      514.49      520.03      8.31 o 
  -7   2   4      294.50      295.76      3.24 o 
  -6   2   4      121.35      115.05      1.50 o 
  -5   2   4      753.28      764.13      7.65 o 
  -4   2   4      730.45      816.71      7.51 o 
  -3   2   4     3237.10     3393.51     30.36 o 
  -2   2   4      795.89      826.92      7.53 o 
  -1   2   4     4018.16     4233.82     38.32 o 
   0   2   4       38.30       35.20      0.53 o 
   1   2   4       10.87       27.71      0.55 o 
   2   2   4     1204.82     1192.82     12.91 o 
   3   2   4     8524.87     8484.44     85.57 o 
   4   2   4      568.15      527.96      6.97 o 
   5   2   4      998.07      995.61     10.53 o 
   6   2   4      189.45      182.25      3.47 o 
   7   2   4     1406.03     1423.27     14.88 o 
   8   2   4        0.01        0.24      0.72 o 
   9   2   4        0.50        0.30      0.72 o 
  10   2   4        3.57        5.33      1.14 o 
  11   2   4      107.66      105.90      3.41 o 
  12   2   4      297.78      310.95      9.69 o 
  13   2   4        6.45        7.38      2.77 o 
  14   2   4        5.93        7.38      2.77 o 
 -12   3   4       48.31       50.26      2.76 o 
 -11   3   4      115.10      114.13      3.74 o 
 -10   3   4       12.71       16.15      2.31 o 
  -9   3   4       10.75        9.90      0.93 o 
  -8   3   4       41.36       42.39      1.34 o 
  -7   3   4      276.40      257.54      2.97 o 
  -6   3   4       20.36       18.78      0.64 o 
  -5   3   4      100.91       89.99      1.20 o 
  -4   3   4      379.00      372.08      3.67 o 
  -3   3   4       25.38       30.12      0.60 o 
  -2   3   4     1059.99     1125.21     10.25 o 
  -1   3   4     5318.23     5706.84     45.78 o 
   0   3   4        0.56        2.51      0.73 o 
   1   3   4      588.94      639.01      6.20 o 
   2   3   4      294.64      310.62      3.83 o 
   3   3   4       68.88       85.49      1.37 o 
   4   3   4      205.16      228.46      3.07 o 
   5   3   4      519.00      575.32      6.84 o 
   6   3   4      179.82      217.77      2.86 o 
   7   3   4        8.55       11.38      0.80 o 
   8   3   4      351.22      342.37      4.78 o 
   9   3   4       86.89       91.58      2.09 o 
  10   3   4      138.29      134.89      3.44 o 
  11   3   4      173.44      177.74      4.72 o 
  12   3   4        7.53       10.17      1.63 o 
  13   3   4      184.96      200.48      5.77 o 
 -12   4   4        8.72        6.00      2.31 o 
 -11   4   4       10.10        6.46      2.31 o 
 -10   4   4       41.83       41.52      1.67 o 
  -9   4   4      383.49      352.33      5.83 o 
  -8   4   4       46.91       43.48      2.46 o 
  -7   4   4       21.33       17.80      0.92 o 
  -6   4   4      437.12      397.12      4.46 o 
  -5   4   4      124.64      141.75      1.75 o 
  -4   4   4      608.40      638.73      5.68 o 
  -3   4   4      327.80      338.91      3.45 o 
  -2   4   4      399.90      469.52      4.71 o 
  -1   4   4     1459.12     1449.19     11.22 o 
   0   4   4        1.75        1.73      0.53 o 
   1   4   4     1103.59     1190.06     11.38 o 
   2   4   4        0.00        1.48      0.41 o 
   3   4   4      189.82      215.51      2.71 o 
   4   4   4        5.74        1.12      0.51 o 
   5   4   4      407.78      427.22      5.33 o 
   6   4   4       21.64       16.56      0.86 o 
   7   4   4        4.08        1.80      0.65 o 
   8   4   4      337.47      315.58      5.34 o 
   9   4   4      289.97      307.66      4.50 o 
  10   4   4        1.56       -0.15      1.07 o 
  11   4   4      288.56      280.88     10.15 o 
  12   4   4       17.78       17.73      1.96 o 
  13   4   4        0.35       -0.36      1.44 o 
 -11   5   4      222.57      252.29      5.43 o 
 -10   5   4       61.62       68.74      2.23 o 
  -9   5   4       66.16       67.80      2.49 o 
  -8   5   4        1.69        0.92      0.73 o 
  -7   5   4       83.40       64.70      1.47 o 
  -6   5   4     1239.42     1123.86     12.67 o 
  -5   5   4      487.41      486.68      4.94 o 
  -4   5   4      183.79      156.23      1.80 o 
  -3   5   4        1.23        0.28      0.44 o 
  -2   5   4     3189.20     3360.82     26.74 o 
  -1   5   4      159.58      151.84      1.71 o 
   0   5   4       22.80       17.74      0.74 o 
   1   5   4      118.99      150.11      1.99 o 
   2   5   4       49.56       54.30      1.65 o 
   3   5   4       83.15       82.58      1.52 o 
   4   5   4      249.65      220.13      2.94 o 
   5   5   4        9.00        4.41      0.61 o 
   6   5   4       91.78      106.96      2.05 o 
   7   5   4       51.79       40.67      1.38 o 
   8   5   4      177.61      161.70      3.53 o 
   9   5   4      327.29      294.80      7.66 o 
  10   5   4        3.28        2.54      1.31 o 
  11   5   4       78.01       78.37      3.92 o 
  12   5   4       13.18       11.90      1.77 o 
  13   5   4       17.95       17.23      2.10 o 
 -11   6   4       33.88       45.20      2.30 o 
 -10   6   4        3.61        1.58      1.11 o 
  -9   6   4      100.02      104.46      2.78 o 
  -8   6   4        0.74       -0.56      0.78 o 
  -7   6   4        0.22        0.19      0.72 o 
  -6   6   4       44.47       49.44      1.43 o 
  -5   6   4       31.30       31.98      1.17 o 
  -4   6   4     1419.47     1302.95     12.24 o 
  -3   6   4        1.12        2.11      0.47 o 
  -2   6   4       60.84       61.36      1.11 o 
  -1   6   4       24.44       25.32      0.74 o 
   0   6   4      226.37      272.17      2.87 o 
   1   6   4       67.96       83.63      1.53 o 
   2   6   4      559.48      612.71      6.62 o 
   3   6   4      205.34      231.47      3.05 o 
   4   6   4      114.73       83.40      1.62 o 
   5   6   4      313.10      291.72      3.78 o 
   6   6   4      151.46      152.98      2.66 o 
   7   6   4       57.61       52.75      1.90 o 
   8   6   4       33.33       23.44      1.43 o 
   9   6   4      242.74      205.36      6.41 o 
  10   6   4       12.19        9.93      1.63 o 
  11   6   4       84.86       84.57      3.41 o 
  12   6   4       13.30       10.89      1.77 o 
  13   6   4        3.41        1.15      1.63 o 
 -10   7   4       47.47       48.13      2.43 o 
  -9   7   4      249.74      277.52      6.17 o 
  -8   7   4        3.07        3.80      1.03 o 
  -7   7   4       31.21       27.57      1.43 o 
  -6   7   4        3.92        0.67      0.74 o 
  -5   7   4      358.48      323.18      4.32 o 
  -4   7   4       38.08       36.18      1.16 o 
  -3   7   4      464.29      441.97      5.02 o 
  -2   7   4        1.29        0.16      0.43 o 
  -1   7   4        1.73        1.03      0.54 o 
   0   7   4      735.51      782.15      7.26 o 
   1   7   4        4.56        3.67      0.58 o 
   2   7   4     1105.48     1128.12     12.22 o 
   3   7   4      540.60      533.29      5.69 o 
   4   7   4        3.16        4.49      0.75 o 
   5   7   4        2.81        0.50      0.69 o 
   6   7   4       16.84       24.32      1.22 o 
   7   7   4       25.86       20.73      1.43 o 
   8   7   4      141.64      110.66      3.07 o 
   9   7   4      189.03      158.02      6.79 o 
  10   7   4        0.11       -0.23      1.31 o 
  11   7   4        1.57        4.85      1.63 o 
  12   7   4       39.12       39.60      2.76 o 
 -10   8   4        0.38        1.28      1.44 o 
  -9   8   4       25.64       22.58      2.08 o 
  -8   8   4       95.29      103.70      3.41 o 
  -7   8   4      296.64      297.52      5.41 o 
  -6   8   4       10.39        5.69      0.97 o 
  -5   8   4       71.19       57.78      1.81 o 
  -4   8   4        0.43       -0.40      0.77 o 
  -3   8   4     1267.27     1256.82     12.97 o 
  -2   8   4        8.02        7.14      0.74 o 
  -1   8   4       44.33       39.16      1.25 o 
   0   8   4      230.37      234.01      2.78 o 
   1   8   4      144.17      123.65      2.34 o 
   2   8   4        5.09        3.86      0.74 o 
   3   8   4      220.55      246.22      3.14 o 
   4   8   4        1.19        1.38      0.83 o 
   5   8   4      172.56      181.46      3.34 o 
   6   8   4       54.41       45.15      2.59 o 
   7   8   4      120.51      110.23      4.88 o 
   8   8   4       96.53      107.28      3.10 o 
   9   8   4        2.22        4.89      2.31 o 
  10   8   4       15.12       14.55      1.96 o 
  11   8   4        1.14       -0.69      2.08 o 
  12   8   4       11.48       13.31      2.10 o 
  -9   9   4        0.31        1.85      1.44 o 
  -8   9   4        2.85        1.23      1.44 o 
  -7   9   4      152.06      169.99      3.81 o 
  -6   9   4        4.95        6.48      1.22 o 
  -5   9   4       10.66       13.82      1.86 o 
  -4   9   4       16.09       21.20      1.25 o 
  -3   9   4      235.54      234.59      3.46 o 
  -2   9   4      222.11      219.25      3.25 o 
  -1   9   4      272.49      244.79      3.54 o 
   0   9   4      500.71      483.03      5.48 o 
   1   9   4        1.16        0.74      0.83 o 
   2   9   4        0.85        1.50      1.00 o 
   3   9   4      289.89      282.05      4.62 o 
   4   9   4       57.12       57.36      2.01 o 
   5   9   4       14.72       15.90      1.25 o 
   6   9   4        4.45        5.85      1.33 o 
   7   9   4        1.59        3.59      1.22 o 
   8   9   4      202.44      186.66      4.35 o 
   9   9   4       53.32       55.43      3.09 o 
  10   9   4       68.09       74.20      3.41 o 
  11   9   4        2.85        1.15      1.63 o 
  -8  10   4        1.19       -2.00      1.44 o 
  -7  10   4       20.69       23.48      2.10 o 
  -6  10   4        0.00       -0.56      1.44 o 
  -5  10   4       20.45       28.22      1.76 o 
  -4  10   4        5.49        6.65      1.22 o 
  -3  10   4       28.68       23.20      1.49 o 
  -2  10   4       30.28       32.53      1.60 o 
  -1  10   4       67.10       67.42      2.66 o 
   0  10   4        1.50        3.00      0.92 o 
   1  10   4      146.53      148.11      3.09 o 
   2  10   4      115.59      101.21      3.33 o 
   3  10   4      227.76      225.47      4.03 o 
   4  10   4       20.06       19.60      1.38 o 
   5  10   4        1.42        0.14      2.03 o 
   6  10   4       40.79       38.67      2.03 o 
   7  10   4        9.13        7.75      1.41 o 
   8  10   4      225.46      232.30      5.15 o 
   9  10   4       26.06       34.86      5.54 o 
  10  10   4       19.38       24.15      3.00 o 
  -7  11   4       67.57       76.88      3.59 o 
  -6  11   4       27.80       23.76      2.31 o 
  -5  11   4       90.43       95.87      3.74 o 
  -4  11   4       57.35       56.51      3.09 o 
  -3  11   4       44.14       60.42      2.37 o 
  -2  11   4       29.40       24.39      1.47 o 
  -1  11   4       26.16       30.90      1.59 o 
   0  11   4      583.78      592.27      8.29 o 
   1  11   4      173.38      172.62      3.45 o 
   2  11   4        0.01        2.46      1.33 o 
   3  11   4       71.74       77.01      2.95 o 
   4  11   4       78.21       76.29      3.88 o 
   5  11   4        1.42        0.46      1.33 o 
   6  11   4       19.56       24.83      1.94 o 
   7  11   4      109.17      124.47      3.63 o 
   8  11   4      113.42      103.38      4.24 o 
   9  11   4       71.78       77.15      3.74 o 
  -5  12   4       13.14       11.77      2.77 o 
  -4  12   4        3.11        3.36      1.77 o 
  -3  12   4        9.63       12.02      1.96 o 
  -2  12   4       41.60       39.71      2.76 o 
  -1  12   4       14.32       12.86      1.67 o 
   0  12   4        3.56        3.50      1.16 o 
   1  12   4      350.21      345.74      8.19 o 
   2  12   4      181.31      206.69      8.18 o 
   3  12   4        0.09       -0.82      1.44 o 
   4  12   4        0.86        0.23      1.63 o 
   5  12   4        0.22        1.09      1.77 o 
   6  12   4      114.89      120.42      4.40 o 
   7  12   4      108.91      121.35      4.79 o 
   8  12   4      115.45      134.92      4.90 o 
  -4  13   4        0.47       -0.67      1.77 o 
  -3  13   4        2.44        2.31      1.96 o 
  -2  13   4       59.77       68.31      3.59 o 
  -1  13   4        1.74        2.31      1.96 o 
   0  13   4      110.71      106.80      3.55 o 
   1  13   4       48.99       47.55      3.26 o 
   2  13   4       66.83       63.48      6.23 o 
   3  13   4        9.86       11.42      2.28 o 
   4  13   4        3.53        3.69      2.77 o 
   5  13   4       16.58       19.73      4.15 o 
   6  13   4       89.48       90.82      4.24 o 
   0  14   4        6.98        3.69      3.23 o 
   1  14   4        1.35        3.34      2.10 o 
   2  14   4       92.65      101.50     13.85 o 
   3  14   4        0.42        0.23      2.08 o 
  -5 -12   5       81.68       88.19      4.07 o 
  -4 -12   5       31.23       36.71      3.46 o 
  -3 -12   5       30.46       38.78      4.62 o 
  -2 -12   5       16.74       17.61      2.77 o 
  -1 -12   5       10.04       15.41      2.43 o 
   0 -12   5        4.22        0.69      1.96 o 
   1 -12   5       49.98       56.65      3.59 o 
   2 -12   5       40.39       43.39      4.62 o 
   3 -12   5      120.16      129.48      4.90 o 
   4 -12   5       69.96       77.08      4.07 o 
  -7 -11   5       11.73       16.15      2.10 o 
  -6 -11   5       53.88       52.29      3.09 o 
  -5 -11   5       51.25       59.78      3.21 o 
  -4 -11   5        0.16       -1.38      1.63 o 
  -3 -11   5       22.82       25.89      4.85 o 
  -2 -11   5        9.96       11.93      3.23 o 
  -1 -11   5      213.64      224.36      5.06 o 
   0 -11   5       35.02       37.58      2.40 o 
   1 -11   5        3.61        3.29      1.49 o 
   2 -11   5        6.84        4.85      1.96 o 
   3 -11   5        8.74       14.17      2.28 o 
   4 -11   5        0.06        1.64      2.31 o 
   5 -11   5       48.06       49.83      4.62 o 
   6 -11   5        0.54       -0.92      2.31 o 
  -8 -10   5        0.56       -0.77      1.44 o 
  -7 -10   5       19.16       22.19      2.31 o 
  -6 -10   5       10.59       11.35      1.96 o 
  -5 -10   5       33.92       42.37      2.76 o 
  -4 -10   5       28.95       30.17      3.46 o 
  -3 -10   5      212.81      190.67      5.38 o 
  -2 -10   5        0.82        0.59      1.27 o 
  -1 -10   5        3.89        5.34      1.33 o 
   0 -10   5       10.26       15.74      1.67 o 
   1 -10   5       39.82       39.23      2.39 o 
   2 -10   5       29.00       28.66      1.94 o 
   3 -10   5        4.05        0.92      1.85 o 
   4 -10   5       29.05       28.82      2.43 o 
   5 -10   5       67.47       64.25      3.92 o 
   6 -10   5        7.17        1.62      2.08 o 
   7 -10   5        9.92       10.84      2.10 o 
   8 -10   5       28.55       35.31      2.94 o 
  -9  -9   5       13.46       11.93      1.77 o 
  -8  -9   5       18.56       20.02      4.38 o 
  -7  -9   5        6.18        4.41      1.44 o 
  -6  -9   5       31.07       35.50      2.43 o 
  -5  -9   5       12.30        7.68      1.63 o 
  -4  -9   5       89.66       84.73      3.41 o 
  -3  -9   5        9.27       12.86      1.77 o 
  -2  -9   5      149.39      116.90      3.20 o 
  -1  -9   5       45.39       40.45      1.85 o 
   0  -9   5      106.45       87.03      2.41 o 
   1  -9   5       44.86       39.08      2.22 o 
   2  -9   5      243.33      226.80      4.14 o 
   3  -9   5      130.34      128.25      2.68 o 
   4  -9   5        0.09       -0.69      1.02 o 
   5  -9   5       10.63       10.28      1.60 o 
   6  -9   5       67.50       55.42      2.66 o 
   7  -9   5        6.11        7.76      1.67 o 
   8  -9   5       15.07       15.13      2.31 o 
   9  -9   5        4.45        3.83      2.10 o 
 -10  -8   5       43.56       50.11      2.55 o 
  -9  -8   5       12.40       13.51      1.77 o 
  -8  -8   5      152.89      165.48      4.52 o 
  -7  -8   5       12.01       12.61      1.41 o 
  -6  -8   5       59.84       57.76      2.41 o 
  -5  -8   5        0.00       -1.97      1.32 o 
  -4  -8   5       31.83       31.07      1.83 o 
  -3  -8   5        3.09        3.04      0.97 o 
  -2  -8   5        4.24        1.38      0.97 o 
  -1  -8   5      457.68      386.53      7.09 o 
   0  -8   5      708.92      617.44      8.47 o 
   1  -8   5       38.67       43.77      1.77 o 
   2  -8   5      103.78       80.13      1.97 o 
   3  -8   5        5.95        6.53      1.03 o 
   4  -8   5       14.86       16.91      1.24 o 
   5  -8   5      466.33      494.18      7.32 o 
   6  -8   5       33.23       33.92      1.85 o 
   7  -8   5      154.06      160.64      4.17 o 
   8  -8   5       57.36       51.97      3.26 o 
   9  -8   5       33.00       39.40      3.09 o 
  10  -8   5       42.49       53.54      4.62 o 
 -10  -7   5       20.52       21.99      1.67 o 
  -9  -7   5        5.85        3.76      1.22 o 
  -8  -7   5       29.53       28.52      1.62 o 
  -7  -7   5        0.01        0.49      1.00 o 
  -6  -7   5       14.96       14.95      1.56 o 
  -5  -7   5      211.31      200.79      4.20 o 
  -4  -7   5        0.13        0.82      0.84 o 
  -3  -7   5      233.99      222.72      3.89 o 
  -2  -7   5       44.56       57.12      1.90 o 
  -1  -7   5      266.87      257.01      3.98 o 
   0  -7   5      416.56      353.35      4.34 o 
   1  -7   5       53.81       62.93      1.95 o 
   2  -7   5      143.06      131.05      2.34 o 
   3  -7   5      340.58      323.31      4.58 o 
   4  -7   5      709.90      644.02     14.29 o 
   5  -7   5      743.30      738.75      8.99 o 
   6  -7   5       74.09       73.48      2.31 o 
   7  -7   5      205.26      200.50      4.26 o 
   8  -7   5      140.11      123.96      3.55 o 
   9  -7   5       22.95       24.95      2.54 o 
  10  -7   5        0.20       -1.85      2.31 o 
  11  -7   5        6.20        7.85      1.96 o 
 -11  -6   5        8.46        8.48      1.77 o 
 -10  -6   5        0.11        0.08      1.00 o 
  -9  -6   5       67.00       75.07      2.54 o 
  -8  -6   5        7.51        7.04      1.14 o 
  -7  -6   5      565.66      544.18      8.79 o 
  -6  -6   5       42.80       43.82      1.83 o 
  -5  -6   5        5.52        4.71      0.95 o 
  -4  -6   5       13.06        9.66      0.97 o 
  -3  -6   5      354.36      334.71      4.96 o 
  -2  -6   5      741.19      743.01      9.82 o 
  -1  -6   5      671.57      723.35      7.81 o 
   0  -6   5       15.97       16.18      0.92 o 
   1  -6   5       40.92       37.16      1.25 o 
   2  -6   5       36.80       37.59      1.14 o 
   3  -6   5       81.11       77.58      1.61 o 
   4  -6   5       80.69       70.16      2.24 o 
   5  -6   5      629.82      588.06      7.26 o 
   6  -6   5        0.40        0.85      0.97 o 
   7  -6   5        0.52       -0.46      0.97 o 
   8  -6   5      328.95      329.53      5.35 o 
   9  -6   5        0.60        0.46      1.85 o 
  10  -6   5       32.80       31.66      2.61 o 
  11  -6   5       12.66        8.20      1.96 o 
 -11  -5   5        3.31       -0.15      1.44 o 
 -10  -5   5       46.77       43.19      1.80 o 
  -9  -5   5        5.89       10.52      1.06 o 
  -8  -5   5       72.76       68.38      2.10 o 
  -7  -5   5       54.75       51.28      1.95 o 
  -6  -5   5     1011.22      950.33     14.89 o 
  -5  -5   5      632.56      621.14      9.66 o 
  -4  -5   5      332.45      319.82      4.52 o 
  -3  -5   5      114.73      116.80      1.88 o 
  -2  -5   5        9.73       14.35      0.65 o 
  -1  -5   5     1070.26     1008.93     15.04 o 
   0  -5   5     1249.20     1236.96     11.67 o 
   1  -5   5      250.88      268.66      2.94 o 
   2  -5   5       69.56       58.08      1.20 o 
   3  -5   5      264.66      260.78      3.17 o 
   4  -5   5       88.18       86.93      1.82 o 
   5  -5   5      666.51      619.53      6.97 o 
   6  -5   5      165.79      172.51      2.97 o 
   7  -5   5        5.18        6.22      1.15 o 
   8  -5   5      362.39      329.29      6.91 o 
   9  -5   5       11.77       13.80      1.43 o 
  10  -5   5       42.57       41.54      2.61 o 
  11  -5   5      155.43      166.49      5.05 o 
  12  -5   5       65.50       68.84      3.46 o 
 -12  -4   5       32.14       30.76      6.00 o 
 -11  -4   5        3.49        6.69      1.44 o 
 -10  -4   5       59.82       58.53      3.46 o 
  -9  -4   5       17.08       19.75      1.22 o 
  -8  -4   5        8.14        4.99      0.71 o 
  -7  -4   5       64.64       55.47      3.02 o 
  -6  -4   5      411.11      381.95      6.52 o 
  -5  -4   5       43.08       44.93      1.08 o 
  -4  -4   5      419.44      440.40      4.84 o 
  -3  -4   5      302.57      325.54      3.42 o 
  -2  -4   5        8.44        8.89      0.48 o 
  -1  -4   5      619.06      621.56      6.05 o 
   0  -4   5       53.02       53.06      0.97 o 
   1  -4   5      100.04      126.13      1.69 o 
   2  -4   5        1.30       -0.68      0.48 o 
   3  -4   5        6.69       24.01      0.89 o 
   4  -4   5       21.44       21.03      0.89 o 
   5  -4   5      133.95      143.10      2.31 o 
   6  -4   5      166.12      190.96      2.67 o 
   7  -4   5      133.06      133.92      3.28 o 
   8  -4   5       10.02        6.41      1.22 o 
   9  -4   5       84.59       78.97      2.66 o 
  10  -4   5       66.00       59.54      2.94 o 
  11  -4   5       71.13       67.28      3.26 o 
  12  -4   5        1.18       -1.38      1.63 o 
 -12  -3   5       18.28       17.29      1.60 o 
 -11  -3   5        3.73        4.92      1.44 o 
 -10  -3   5       75.43       66.16      2.55 o 
  -9  -3   5      186.67      176.77      4.53 o 
  -8  -3   5        8.50       10.15      0.71 o 
  -7  -3   5      174.46      194.47      2.55 o 
  -6  -3   5      166.24      170.08      2.89 o 
  -5  -3   5      105.79      119.14      1.53 o 
  -4  -3   5      213.58      235.42      2.49 o 
  -3  -3   5       13.06       10.05      0.48 o 
  -2  -3   5      265.21      355.66      3.67 o 
  -1  -3   5      533.16      507.01      4.65 o 
   0  -3   5      122.76      124.31      1.54 o 
   1  -3   5      404.56      433.05      3.66 o 
   2  -3   5      163.08      173.86      2.13 o 
   3  -3   5       69.22       90.79      1.54 o 
   4  -3   5     1751.78     1706.64     17.70 o 
   5  -3   5       45.39       49.22      1.59 o 
   6  -3   5       96.73      128.43      2.74 o 
   7  -3   5      233.86      216.93      3.83 o 
   8  -3   5       70.38       66.11      2.94 o 
   9  -3   5        9.85        8.93      1.62 o 
  10  -3   5      394.58      393.40      8.47 o 
  11  -3   5      224.45      224.59     16.15 o 
  12  -3   5      272.26      298.18      7.16 o 
  13  -3   5        5.83        3.90      2.77 o 
 -12  -2   5       21.88       27.39      1.67 o 
 -11  -2   5       25.33       25.93      2.27 o 
 -10  -2   5       82.61       83.90      2.76 o 
  -9  -2   5       78.55       70.75      2.43 o 
  -8  -2   5      347.79      328.20      5.49 o 
  -7  -2   5      530.74      504.39     14.46 o 
  -6  -2   5        0.83        3.89      0.59 o 
  -5  -2   5        2.78        5.39      0.49 o 
  -4  -2   5       23.24       35.43      0.73 o 
  -3  -2   5     1233.38     1331.78     12.20 o 
  -2  -2   5        0.02        0.92      0.36 o 
  -1  -2   5      365.73      350.32      3.05 o 
   0  -2   5       47.96       61.60      0.96 o 
   1  -2   5       57.10       56.75      0.85 o 
   2  -2   5       89.06       78.51      1.18 o 
   3  -2   5     1095.45     1156.06     12.09 o 
   4  -2   5      840.06      840.61     10.04 o 
   5  -2   5      701.36      746.42      9.97 o 
   6  -2   5       68.76       72.47      1.73 o 
   7  -2   5      613.30      560.34      7.85 o 
   8  -2   5       81.75       84.38      2.54 o 
   9  -2   5       88.46       98.45      3.41 o 
  10  -2   5       26.71       24.00      2.77 o 
  11  -2   5       21.42       24.92      3.23 o 
  12  -2   5        0.26       -1.38      1.85 o 
  13  -2   5        0.64        3.92      1.63 o 
 -12  -1   5       65.34       63.11      2.30 o 
 -11  -1   5       39.18       41.64      1.76 o 
 -10  -1   5        3.63        2.77      0.86 o 
  -9  -1   5       49.19       45.23      2.77 o 
  -8  -1   5        5.27        6.95      0.98 o 
  -7  -1   5      203.46      182.19      3.74 o 
  -6  -1   5       21.50       19.86      0.98 o 
  -5  -1   5        0.05        0.13      0.62 o 
  -4  -1   5      181.36      179.85      2.51 o 
  -3  -1   5       54.16       58.66      0.83 o 
  -2  -1   5     2056.24     2210.91     18.51 o 
  -1  -1   5      714.75      696.85      6.45 o 
   0  -1   5     2666.59     2880.94     21.92 o 
   1  -1   5      569.91      594.60      5.06 o 
   2  -1   5       10.45       10.31      0.46 o 
   3  -1   5       22.76       18.34      0.67 o 
   4  -1   5      157.60       99.76      1.75 o 
   5  -1   5     1266.25     1425.82     19.07 o 
   6  -1   5        2.03        3.34      0.61 o 
   7  -1   5       52.56       44.85      1.46 o 
   8  -1   5      118.96      111.51      3.01 o 
   9  -1   5      264.42      258.78      6.03 o 
  10  -1   5       11.16       15.23      2.31 o 
  11  -1   5        0.20        1.85      1.85 o 
  12  -1   5       96.67       96.46      5.54 o 
  13  -1   5        7.23        7.85      2.77 o 
 -12   0   5       56.10       63.24      3.92 o 
 -11   0   5        0.02        1.58      1.11 o 
 -10   0   5      149.96      143.88      4.85 o 
  -9   0   5        0.00       -0.55      0.77 o 
  -8   0   5      317.21      308.08      5.87 o 
  -7   0   5      473.15      430.09     13.38 o 
  -6   0   5      904.21      892.30     12.69 o 
  -5   0   5     1040.69     1123.80     27.23 o 
  -4   0   5       14.72       17.54      1.85 o 
  -3   0   5        3.51        0.69      0.65 o 
  -2   0   5     1121.73     1207.27     20.07 o 
  -1   0   5      100.49      106.66      0.95 o 
   0   0   5     2425.41     2525.96     19.54 o 
   1   0   5        0.40        0.03      0.19 o 
   2   0   5       45.23       45.24      0.86 o 
   3   0   5        0.27        2.25      0.42 o 
   4   0   5      893.46      934.56     14.41 o 
   5   0   5      101.94      112.75      1.77 o 
   6   0   5       27.56       26.05      1.03 o 
   7   0   5      186.73      192.40      2.96 o 
   8   0   5      792.29      806.93      9.64 o 
   9   0   5     1100.92     1077.72     14.14 o 
  10   0   5      161.34      155.58      4.57 o 
  11   0   5       51.26       44.31      3.69 o 
  12   0   5      108.10      105.69      5.54 o 
  13   0   5       15.38       16.61      2.77 o 
 -12   1   5        0.38        0.69      1.31 o 
 -11   1   5       13.98       14.60      1.62 o 
 -10   1   5      294.57      274.19      7.38 o 
  -9   1   5       13.31       15.17      1.62 o 
  -8   1   5      689.77      657.32      9.98 o 
  -7   1   5      191.04      211.99      3.16 o 
  -6   1   5        0.00        0.46      1.09 o 
  -5   1   5        3.66        0.46      0.92 o 
  -4   1   5       56.68       97.38      3.69 o 
  -3   1   5      167.13      219.89      8.08 o 
  -2   1   5      274.77      240.08      3.51 o 
  -1   1   5       35.08       55.31      0.59 o 
   0   1   5      303.63      287.75      2.27 o 
   1   1   5      596.64      570.66      4.96 o 
   2   1   5       66.22       88.78      1.44 o 
   3   1   5      833.93      793.54      7.83 o 
   4   1   5      518.36      538.58      5.91 o 
   5   1   5     1043.63     1010.74     14.31 o 
   6   1   5       25.63       30.30      1.07 o 
   7   1   5     1330.82     1291.00     14.63 o 
   8   1   5      920.31      880.79     10.42 o 
   9   1   5      130.95      128.08      2.80 o 
  10   1   5       39.84       38.84      1.87 o 
  11   1   5      508.37      523.76     10.57 o 
  12   1   5        0.35       -2.77      1.85 o 
  13   1   5        6.64        5.54      2.31 o 
 -12   2   5       12.88       13.92      1.77 o 
 -11   2   5       33.35       31.95      1.96 o 
 -10   2   5        4.00        5.69      1.38 o 
  -9   2   5       12.68       14.31      1.85 o 
  -8   2   5       84.63       86.49      2.46 o 
  -7   2   5      192.42      213.81      3.25 o 
  -6   2   5       15.78       21.71      0.99 o 
  -5   2   5      521.40      519.93      6.78 o 
  -4   2   5      318.19      303.00      4.61 o 
  -3   2   5        5.86        1.72      0.41 o 
  -2   2   5      910.73      977.99      8.47 o 
  -1   2   5      328.08      356.15      3.27 o 
   0   2   5      546.10      572.19      4.40 o 
   1   2   5       11.65        6.80      0.36 o 
   2   2   5        5.58        9.82      0.57 o 
   3   2   5     3355.72     3420.47     34.45 o 
   4   2   5       35.18       37.89      1.10 o 
   5   2   5     1111.44     1290.44     14.56 o 
   6   2   5     2217.72     2364.76     24.19 o 
   7   2   5        4.74        1.65      0.72 o 
   8   2   5      223.55      200.41      2.90 o 
   9   2   5      240.09      250.49      3.88 o 
  10   2   5       12.57        9.28      1.15 o 
  11   2   5        0.09        2.08      1.31 o 
  12   2   5       40.57       37.16      2.43 o 
  13   2   5       26.58       24.46      3.23 o 
 -12   3   5       11.94       12.73      3.23 o 
 -11   3   5        8.32        9.35      1.44 o 
 -10   3   5        3.13        3.23      1.85 o 
  -9   3   5       23.37       19.75      1.44 o 
  -8   3   5      760.92      734.93     11.42 o 
  -7   3   5      807.37      729.05      9.65 o 
  -6   3   5      262.88      239.92      3.13 o 
  -5   3   5      237.58      216.06      2.48 o 
  -4   3   5       34.65       40.87      0.75 o 
  -3   3   5      840.42     1006.44      9.24 o 
  -2   3   5       42.59       31.72      0.81 o 
  -1   3   5      130.17      137.12      1.58 o 
   0   3   5      338.00      383.43      3.25 o 
   1   3   5      344.97      369.35      3.56 o 
   2   3   5       58.41       43.85      0.83 o 
   3   3   5      271.93      229.53      2.86 o 
   4   3   5      399.55      453.18      5.15 o 
   5   3   5     5068.67     5484.24     59.29 o 
   6   3   5        4.84        5.46      0.61 o 
   7   3   5      203.22      210.23      2.94 o 
   8   3   5        8.03       11.04      1.06 o 
   9   3   5        6.48        5.50      0.89 o 
  10   3   5        1.07        0.24      0.97 o 
  11   3   5        0.32        0.46      1.31 o 
  12   3   5       19.71       17.59      1.96 o 
  13   3   5      183.80      195.08      5.52 o 
 -11   4   5       13.69       13.85      2.77 o 
 -10   4   5        0.00       -0.07      1.11 o 
  -9   4   5       23.74       20.81      1.63 o 
  -8   4   5        1.07        0.87      0.67 o 
  -7   4   5      112.12       96.56      1.97 o 
  -6   4   5      790.30      748.51      7.76 o 
  -5   4   5        0.22        0.33      0.40 o 
  -4   4   5     1574.63     1713.74     14.53 o 
  -3   4   5     3302.64     3409.91     28.54 o 
  -2   4   5       19.64       27.84      0.92 o 
  -1   4   5        3.40        2.98      0.29 o 
   0   4   5      148.79      122.80      1.34 o 
   1   4   5       29.02       36.41      0.86 o 
   2   4   5      282.35      295.75      3.48 o 
   3   4   5      478.40      465.65      5.62 o 
   4   4   5      437.55      531.59      5.95 o 
   5   4   5        1.90        2.34      0.83 o 
   6   4   5       75.12       72.41      1.56 o 
   7   4   5       12.58       17.10      0.95 o 
   8   4   5       94.14      100.43      2.29 o 
   9   4   5      141.55      144.69      4.00 o 
  10   4   5       88.39       81.44      2.57 o 
  11   4   5      162.89      152.76      4.40 o 
  12   4   5        5.48        4.15      1.63 o 
  13   4   5       30.75       34.88      2.61 o 
 -11   5   5        3.38        4.85      1.63 o 
 -10   5   5       60.55       71.78      3.09 o 
  -9   5   5        5.51        4.66      0.70 o 
  -8   5   5       68.32       59.92      1.71 o 
  -7   5   5       21.68       22.05      1.01 o 
  -6   5   5       63.23       74.67      1.59 o 
  -5   5   5        1.40        1.65      0.59 o 
  -4   5   5     1049.15     1088.81     10.18 o 
  -3   5   5     2447.85     2485.70     21.00 o 
  -2   5   5      698.83      753.89      6.72 o 
  -1   5   5      638.85      699.36      6.27 o 
   0   5   5     1030.58     1065.18      9.46 o 
   1   5   5      239.93      282.60      3.11 o 
   2   5   5       87.10       92.40      1.89 o 
   3   5   5     3318.78     3479.17     37.97 o 
   4   5   5      819.95      864.34      9.34 o 
   5   5   5      126.27      131.12      2.13 o 
   6   5   5      126.12      133.76      2.38 o 
   7   5   5      103.04       98.52      2.08 o 
   8   5   5       31.15       27.62      1.43 o 
   9   5   5       18.41       23.89      1.60 o 
  10   5   5        0.00        0.69      2.08 o 
  11   5   5       56.60       55.47      2.76 o 
  12   5   5        0.51        0.00      1.44 o 
  13   5   5       72.87       71.83      4.62 o 
 -11   6   5        5.63        9.23      2.31 o 
 -10   6   5        2.67        4.78      1.06 o 
  -9   6   5        0.03        0.14      0.84 o 
  -8   6   5        3.33        7.77      1.27 o 
  -7   6   5       88.45      107.66      2.34 o 
  -6   6   5      354.91      349.73      5.96 o 
  -5   6   5       38.58       43.79      1.38 o 
  -4   6   5       68.15       68.81      1.37 o 
  -3   6   5       49.98       47.66      1.00 o 
  -2   6   5       21.36       18.51      0.72 o 
  -1   6   5      158.10      176.64      2.17 o 
   0   6   5        0.63        0.85      0.43 o 
   1   6   5      207.38      224.84      3.37 o 
   2   6   5        0.01        1.46      0.57 o 
   3   6   5      547.92      573.15      6.48 o 
   4   6   5        2.09        0.92      0.61 o 
   5   6   5      135.36      133.12      2.24 o 
   6   6   5        0.00        0.22      0.64 o 
   7   6   5        2.05        0.71      0.72 o 
   8   6   5       13.11        8.43      1.33 o 
   9   6   5       10.54       15.74      1.41 o 
  10   6   5       23.12       24.73      2.10 o 
  11   6   5       58.22       52.39      2.94 o 
  12   6   5       43.32       44.72      4.15 o 
  13   6   5       27.12       28.12      2.43 o 
 -10   7   5      113.45      123.06      3.66 o 
  -9   7   5       10.20       10.28      1.88 o 
  -8   7   5       14.72       12.70      1.12 o 
  -7   7   5       16.39       16.10      1.12 o 
  -6   7   5      201.55      207.90      3.59 o 
  -5   7   5      572.59      485.67      6.05 o 
  -4   7   5       50.39       60.32      1.49 o 
  -3   7   5      310.23      287.69      3.52 o 
  -2   7   5       46.04       54.39      1.48 o 
  -1   7   5       62.37       48.17      1.71 o 
   0   7   5        0.30       -0.21      0.54 o 
   1   7   5        6.36        2.15      0.60 o 
   2   7   5       30.04       37.83      1.30 o 
   3   7   5       10.07       11.64      0.76 o 
   4   7   5       92.35       89.25      2.48 o 
   5   7   5      520.58      556.76      6.57 o 
   6   7   5       29.77       27.42      1.27 o 
   7   7   5      285.02      309.06      5.58 o 
   8   7   5        1.07        0.46      1.09 o 
   9   7   5       15.32       16.85      1.49 o 
  10   7   5       95.14       83.38      3.41 o 
  11   7   5      147.47      151.76      5.77 o 
  12   7   5       24.31       21.20      2.28 o 
  -9   8   5        0.01       -1.38      1.07 o 
  -8   8   5        7.98        5.36      1.22 o 
  -7   8   5       13.42       19.57      1.49 o 
  -6   8   5        4.02        2.11      0.97 o 
  -5   8   5        4.62        7.01      0.97 o 
  -4   8   5      727.24      671.35      8.66 o 
  -3   8   5       53.56       50.32      1.35 o 
  -2   8   5        9.08        7.03      0.89 o 
  -1   8   5     1230.40     1155.93     12.25 o 
   0   8   5      258.99      277.26      4.37 o 
   1   8   5      862.79      862.57      8.67 o 
   2   8   5      331.45      347.63      4.27 o 
   3   8   5      358.88      353.67      4.09 o 
   4   8   5       27.38       29.93      1.38 o 
   5   8   5        3.89        5.97      0.92 o 
   6   8   5      477.52      465.33      6.80 o 
   7   8   5      185.43      153.56      3.63 o 
   8   8   5      217.88      215.07      4.61 o 
   9   8   5       77.31       70.13      3.04 o 
  10   8   5       35.13       33.76      2.43 o 
  11   8   5        5.50        4.92      4.15 o 
  12   8   5       51.18       65.12      3.41 o 
  -9   9   5       12.87       11.22      1.77 o 
  -8   9   5       17.70       21.52      1.67 o 
  -7   9   5        2.73        1.54      1.07 o 
  -6   9   5        0.00       -0.92      0.95 o 
  -5   9   5        1.05        2.57      1.03 o 
  -4   9   5      684.18      624.92      9.76 o 
  -3   9   5        0.08       -1.02      0.95 o 
  -2   9   5      693.60      644.79      8.65 o 
  -1   9   5       97.97       91.38      2.40 o 
   0   9   5       21.07       24.57      1.14 o 
   1   9   5       27.76       23.67      1.06 o 
   2   9   5       51.70       51.80      1.65 o 
   3   9   5      160.07      166.90      3.46 o 
   4   9   5       61.69       56.39      2.40 o 
   5   9   5       11.45       12.59      1.20 o 
   6   9   5       84.89       78.30      2.57 o 
   7   9   5        6.30        8.98      1.41 o 
   8   9   5       96.12       93.40      3.01 o 
   9   9   5        2.54        0.69      1.63 o 
  10   9   5       25.80       24.56      4.85 o 
  11   9   5       26.14       31.17      2.61 o 
  -8  10   5       83.61       99.40      3.74 o 
  -7  10   5      118.47      136.18      4.40 o 
  -6  10   5        0.43        2.09      1.47 o 
  -5  10   5        9.21        8.19      1.28 o 
  -4  10   5      182.02      185.60      5.24 o 
  -3  10   5        9.59        4.69      1.22 o 
  -2  10   5      198.59      175.33      3.32 o 
  -1  10   5       34.07       35.22      1.67 o 
   0  10   5      318.56      325.93      5.07 o 
   1  10   5      115.70      109.39      2.47 o 
   2  10   5        3.97        4.05      1.22 o 
   3  10   5      188.45      184.41      3.57 o 
   4  10   5      123.54      118.97      2.82 o 
   5  10   5      148.43      158.13      6.46 o 
   6  10   5       19.69       24.20      1.87 o 
   7  10   5      314.88      322.61      7.18 o 
   8  10   5        2.31        0.92      1.33 o 
   9  10   5        6.62        3.99      6.69 o 
  10  10   5        1.83       -0.23      1.63 o 
  -7  11   5        3.46        6.67      1.77 o 
  -6  11   5      127.37      135.99      6.46 o 
  -5  11   5       74.63       84.50      3.59 o 
  -4  11   5       83.94       90.93      2.72 o 
  -3  11   5      143.23      147.10      4.16 o 
  -2  11   5      174.53      187.63      4.13 o 
  -1  11   5        1.30        0.92      1.02 o 
   0  11   5      525.99      517.96      8.17 o 
   1  11   5      503.04      470.56      6.97 o 
   2  11   5     1129.42     1086.75     16.32 o 
   3  11   5        0.02       -0.57      1.66 o 
   4  11   5      598.82      613.26     12.23 o 
   5  11   5        3.30        4.05      1.41 o 
   6  11   5       97.49       85.94      3.01 o 
   7  11   5       32.93       35.06      4.46 o 
   8  11   5        7.52        9.73      1.84 o 
   9  11   5      159.54      166.69      5.38 o 
  -5  12   5        1.94        1.62      1.63 o 
  -4  12   5        7.31        7.20      1.96 o 
  -3  12   5       52.98       65.10      3.26 o 
  -2  12   5        5.45        5.33      1.77 o 
  -1  12   5        6.63       10.46      2.21 o 
   0  12   5      208.11      215.68      4.07 o 
   1  12   5       99.37       98.27      3.00 o 
   2  12   5      152.92      139.89      3.22 o 
   3  12   5        7.18        6.00      1.96 o 
   4  12   5       37.34       38.64      2.76 o 
   5  12   5        0.14       -0.23      1.63 o 
   6  12   5      185.83      190.36      5.70 o 
   7  12   5      104.17      117.29      4.57 o 
   8  12   5       37.74       28.15      3.69 o 
  -3  13   5        3.47       -0.92      3.23 o 
  -2  13   5       36.15       48.68      3.92 o 
  -1  13   5        1.07        1.85      1.77 o 
   0  13   5        5.74        5.54      1.49 o 
   1  13   5       15.07       13.38      3.69 o 
   2  13   5        0.01       -0.59      1.55 o 
   3  13   5       11.02        8.24      2.10 o 
   4  13   5       86.49       86.92      3.92 o 
   5  13   5       38.39       34.73      3.46 o 
   6  13   5        0.18       -1.38      1.96 o 
   0  14   5       32.12       35.54      4.15 o 
   1  14   5        0.17        0.00      1.96 o 
   2  14   5       72.99       83.27      6.23 o 
   3  14   5       13.06       13.74      2.43 o 
  -4 -12   6       28.99       33.61      2.76 o 
  -3 -12   6        1.77        3.46      1.96 o 
  -2 -12   6       36.78       56.24      4.62 o 
  -1 -12   6       58.48       75.00      3.92 o 
   0 -12   6       68.16       81.69      5.08 o 
   1 -12   6       10.91       10.21      2.10 o 
   2 -12   6        0.28        0.92      1.96 o 
   3 -12   6        1.63        3.00      1.96 o 
  -6 -11   6       14.88       12.46      2.10 o 
  -5 -11   6       24.80       26.23      2.77 o 
  -4 -11   6      129.57      146.52      4.72 o 
  -3 -11   6        6.46        8.20      1.96 o 
  -2 -11   6        0.07        0.26      1.85 o 
  -1 -11   6      143.43      143.77      4.90 o 
   0 -11   6      119.63      116.41      3.83 o 
   1 -11   6        0.09       -2.00      1.45 o 
   2 -11   6       97.85       99.07      4.07 o 
   3 -11   6        2.31        0.50      2.08 o 
   4 -11   6        4.98        4.38      1.96 o 
   5 -11   6      158.17      181.17      5.87 o 
   6 -11   6        2.15        4.37      2.10 o 
  -7 -10   6       14.68       18.81      3.46 o 
  -6 -10   6        3.10        3.57      1.77 o 
  -5 -10   6       44.71       53.21      3.09 o 
  -4 -10   6       81.83       85.37      8.54 o 
  -3 -10   6        5.75        4.11      3.00 o 
  -2 -10   6        9.35       11.10      1.96 o 
  -1 -10   6       42.25       45.20      3.05 o 
   0 -10   6       16.99       19.84      1.76 o 
   1 -10   6       19.76       20.75      2.06 o 
   2 -10   6      127.12      147.19      6.75 o 
   3 -10   6       64.27       65.12      3.41 o 
   4 -10   6        3.20       -0.46      2.54 o 
   5 -10   6        0.62        0.80      1.77 o 
   6 -10   6        5.01        7.21      2.10 o 
   7 -10   6      121.41      144.12      7.15 o 
  -8  -9   6        2.63        2.51      1.44 o 
  -7  -9   6      147.63      172.97      5.08 o 
  -6  -9   6       66.52       81.60      3.21 o 
  -5  -9   6       61.50       69.14      3.09 o 
  -4  -9   6       73.94       80.64      3.21 o 
  -3  -9   6        8.97        7.75      1.63 o 
  -2  -9   6       18.48       15.10      1.60 o 
  -1  -9   6       80.36       58.25      2.06 o 
   0  -9   6      108.69       88.41      2.47 o 
   1  -9   6        9.98        7.30      1.20 o 
   2  -9   6       28.97       29.34      1.66 o 
   3  -9   6        1.47        0.89      1.22 o 
   4  -9   6        2.59        3.92      1.63 o 
   5  -9   6      150.97      129.73      4.57 o 
   6  -9   6       21.37       19.83      2.07 o 
   7  -9   6        4.93        5.78      1.55 o 
   8  -9   6       80.14      103.25      4.40 o 
  -9  -8   6        9.68        8.02      1.54 o 
  -8  -8   6       47.06       48.87      2.49 o 
  -7  -8   6      116.48      104.60      3.05 o 
  -6  -8   6       63.79       65.32      3.65 o 
  -5  -8   6        0.36        0.33      1.14 o 
  -4  -8   6      113.20      109.79      3.69 o 
  -3  -8   6        0.09       -0.86      1.14 o 
  -2  -8   6        3.69        1.23      1.07 o 
  -1  -8   6       99.58       88.07      2.31 o 
   0  -8   6      373.72      358.10      5.47 o 
   1  -8   6      970.70      848.18     11.23 o 
   2  -8   6       50.56       52.75      2.08 o 
   3  -8   6       52.37       45.62      1.65 o 
   4  -8   6      393.16      378.53      5.32 o 
   5  -8   6        1.71        3.87      1.12 o 
   6  -8   6        8.22        9.90      1.49 o 
   7  -8   6       14.86       16.83      1.67 o 
   8  -8   6        5.02        3.12      1.49 o 
   9  -8   6       33.36       43.38      4.15 o 
 -10  -7   6       42.37       48.59      3.08 o 
  -9  -7   6       20.56       20.44      1.45 o 
  -8  -7   6        1.38        0.27      1.00 o 
  -7  -7   6       71.22       78.32      2.51 o 
  -6  -7   6      184.10      178.53      4.80 o 
  -5  -7   6        8.18        8.98      1.28 o 
  -4  -7   6        8.64       10.99      1.22 o 
  -3  -7   6       36.95       25.40      1.36 o 
  -2  -7   6       88.22       91.65      2.23 o 
  -1  -7   6      158.15      122.95      2.38 o 
   0  -7   6      502.50      466.26      6.08 o 
   1  -7   6       47.53       56.84      1.52 o 
   2  -7   6      310.81      281.20      4.08 o 
   3  -7   6        6.43        6.69      1.04 o 
   4  -7   6      849.62      775.94      9.32 o 
   5  -7   6      391.36      386.39      5.40 o 
   6  -7   6      106.31      109.19      2.82 o 
   7  -7   6      144.82      159.25      4.00 o 
   8  -7   6      286.93      302.13      6.82 o 
   9  -7   6       39.99       44.77      4.15 o 
  10  -7   6        0.02        0.08      1.77 o 
 -11  -6   6      222.23      229.43      6.69 o 
 -10  -6   6        3.72        3.23      1.44 o 
  -9  -6   6       17.70       16.56      1.29 o 
  -8  -6   6      177.06      168.70      3.65 o 
  -7  -6   6       27.03       26.47      1.55 o 
  -6  -6   6      205.93      202.16      4.05 o 
  -5  -6   6      170.83      158.70      3.44 o 
  -4  -6   6      229.45      219.25      5.54 o 
  -3  -6   6      400.79      380.59      6.28 o 
  -2  -6   6      580.62      506.85      6.35 o 
  -1  -6   6      807.21      803.19     11.49 o 
   0  -6   6       82.97       93.83      1.77 o 
   1  -6   6      105.24       77.95      1.72 o 
   2  -6   6      132.81      123.50      2.41 o 
   3  -6   6      567.92      574.47      6.57 o 
   4  -6   6     1615.73     1558.78     17.32 o 
   5  -6   6      213.67      200.64      3.30 o 
   6  -6   6        4.04        1.74      1.02 o 
   7  -6   6      249.20      224.01      4.14 o 
   8  -6   6       57.71       54.35      2.94 o 
   9  -6   6      200.72      207.99      4.70 o 
  10  -6   6        1.22        4.15      1.63 o 
  11  -6   6      220.28      226.49      6.36 o 
 -11  -5   6       37.33       41.16      2.55 o 
 -10  -5   6       27.73       32.73      3.69 o 
  -9  -5   6       41.19       42.26      1.47 o 
  -8  -5   6       24.16       25.60      1.34 o 
  -7  -5   6      340.56      340.60      5.75 o 
  -6  -5   6      498.07      464.04      7.44 o 
  -5  -5   6      395.50      405.09      6.69 o 
  -4  -5   6       92.33       95.20      2.06 o 
  -3  -5   6      190.11      173.17      3.24 o 
  -2  -5   6       25.19       30.85      0.93 o 
  -1  -5   6      291.20      237.60      2.83 o 
   0  -5   6        0.01        0.50      0.58 o 
   1  -5   6       15.11       11.75      0.76 o 
   2  -5   6      466.86      476.67      5.15 o 
   3  -5   6      177.65      176.09      2.42 o 
   4  -5   6      314.85      313.41      3.79 o 
   5  -5   6      334.87      307.85      4.33 o 
   6  -5   6       17.00       19.64      1.50 o 
   7  -5   6      230.31      229.63      4.70 o 
   8  -5   6        8.35       12.88      2.08 o 
   9  -5   6        9.18       13.26      1.60 o 
  10  -5   6        9.81       12.58      2.08 o 
  11  -5   6       63.60       54.92      3.26 o 
  12  -5   6        5.59        5.35      4.85 o 
 -11  -4   6        3.32        3.74      1.44 o 
 -10  -4   6       76.24       72.96      2.88 o 
  -9  -4   6      495.48      492.69     10.38 o 
  -8  -4   6      624.85      613.11      9.35 o 
  -7  -4   6      194.03      205.89      3.65 o 
  -6  -4   6      218.09      211.58      3.78 o 
  -5  -4   6     1379.47     1350.41     14.95 o 
  -4  -4   6       14.46       20.15      0.69 o 
  -3  -4   6       51.23       52.47      1.29 o 
  -2  -4   6      905.16      821.03      7.93 o 
  -1  -4   6      439.74      487.58      4.61 o 
   0  -4   6       46.29       69.60      1.18 o 
   1  -4   6     1143.10     1071.86      9.68 o 
   2  -4   6      128.57      110.24      1.71 o 
   3  -4   6        8.24        7.96      0.68 o 
   4  -4   6       38.61       35.52      1.09 o 
   5  -4   6       84.52       95.25      1.76 o 
   6  -4   6      324.37      320.40      5.73 o 
   7  -4   6        7.96       12.36      1.20 o 
   8  -4   6        1.01        0.04      1.21 o 
   9  -4   6      426.72      415.02     11.45 o 
  10  -4   6       68.98       84.63      3.41 o 
  11  -4   6       12.84       14.83      1.96 o 
  12  -4   6       87.86       88.24      3.74 o 
 -12  -3   6       14.76       19.54      1.88 o 
 -11  -3   6      115.86      111.05      6.92 o 
 -10  -3   6       69.24       73.36      3.92 o 
  -9  -3   6       96.26      108.93      3.21 o 
  -8  -3   6      214.83      224.70      5.19 o 
  -7  -3   6     1704.99     1661.88     24.65 o 
  -6  -3   6       55.14       50.44      1.21 o 
  -5  -3   6       10.22        8.02      0.81 o 
  -4  -3   6       37.41       34.40      0.96 o 
  -3  -3   6       28.36       36.18      1.00 o 
  -2  -3   6     1262.63     1278.12     13.95 o 
  -1  -3   6     1602.16     1593.67     12.90 o 
   0  -3   6     1134.36     1184.25     10.27 o 
   1  -3   6     1451.26     1505.14     12.40 o 
   2  -3   6      539.42      599.74      5.96 o 
   3  -3   6        0.28        0.54      0.53 o 
   4  -3   6      316.97      364.35      4.92 o 
   5  -3   6      541.39      519.94      6.06 o 
   6  -3   6      357.98      333.95      5.16 o 
   7  -3   6       34.89       27.72      1.43 o 
   8  -3   6        1.54        3.00      1.31 o 
   9  -3   6      223.50      237.00      5.87 o 
  10  -3   6       55.10       58.61      4.15 o 
  11  -3   6        3.39        3.00      1.63 o 
  12  -3   6       86.59       77.40      3.41 o 
  13  -3   6        0.47        2.08      2.08 o 
 -12  -2   6      108.52      105.53      4.64 o 
 -11  -2   6       28.91       30.35      2.10 o 
 -10  -2   6       51.37       50.19      2.10 o 
  -9  -2   6       53.32       43.39      1.96 o 
  -8  -2   6        0.47       -0.18      0.77 o 
  -7  -2   6     1538.52     1540.08     23.50 o 
  -6  -2   6        4.49        6.77      0.80 o 
  -5  -2   6        0.62        1.65      0.54 o 
  -4  -2   6        0.00        1.29      0.37 o 
  -3  -2   6     1195.15     1189.55     10.96 o 
  -2  -2   6      292.05      302.79      2.72 o 
  -1  -2   6      153.33      202.05      1.87 o 
   0  -2   6     1346.94     1516.34     11.55 o 
   1  -2   6     1102.94     1031.32      8.62 o 
   2  -2   6      526.61      548.50      5.48 o 
   3  -2   6       11.73       13.70      0.77 o 
   4  -2   6     2460.07     2692.42     30.51 o 
   5  -2   6      563.96      579.83      7.27 o 
   6  -2   6     2055.61     2129.17     26.89 o 
   7  -2   6      263.38      268.76      4.10 o 
   8  -2   6       52.48       55.69      2.61 o 
   9  -2   6       68.18       71.78      4.15 o 
  10  -2   6       17.87       23.34      2.10 o 
  11  -2   6       74.98       70.15      4.15 o 
  12  -2   6       21.69       29.54      3.69 o 
  13  -2   6        3.27        5.41      1.77 o 
 -12  -1   6       34.08       33.18      1.76 o 
 -11  -1   6       21.92       20.80      1.33 o 
 -10  -1   6        9.93        8.29      1.07 o 
  -9  -1   6      130.78      124.24      6.46 o 
  -8  -1   6      783.22      785.27     14.03 o 
  -7  -1   6      226.51      223.90      4.24 o 
  -6  -1   6      304.56      331.37      5.12 o 
  -5  -1   6       59.11       56.66      1.13 o 
  -4  -1   6      634.38      670.24      8.36 o 
  -3  -1   6       42.53       40.11      0.76 o 
  -2  -1   6      681.70      603.34      5.26 o 
  -1  -1   6     1983.73     2141.93     22.74 o 
   0  -1   6      371.07      336.43      3.08 o 
   1  -1   6      863.92      845.59      8.08 o 
   2  -1   6      481.73      529.37      4.60 o 
   3  -1   6      869.41      973.19     10.22 o 
   4  -1   6      133.09      162.61      2.30 o 
   5  -1   6      882.12      905.25      9.75 o 
   6  -1   6        0.07        0.31      0.57 o 
   7  -1   6      157.12      173.41      2.92 o 
   8  -1   6       58.83       59.48      2.21 o 
   9  -1   6        7.00        3.46      1.31 o 
  10  -1   6       74.17       70.09      3.46 o 
  11  -1   6       14.18       18.92      2.77 o 
  12  -1   6        1.83        0.92      2.31 o 
  13  -1   6        0.30       -3.46      2.31 o 
 -12   0   6        0.59        0.46      0.95 o 
 -11   0   6       73.02       67.13      2.77 o 
 -10   0   6      170.92      173.37     11.54 o 
  -9   0   6       21.56       21.00      1.31 o 
  -8   0   6      409.67      367.63      6.85 o 
  -7   0   6      344.12      348.93      6.53 o 
  -6   0   6       62.90       48.00      3.23 o 
  -5   0   6      392.28      357.68     10.15 o 
  -4   0   6       30.21       18.30      1.11 o 
  -3   0   6      535.51      592.56     10.28 o 
  -2   0   6     1241.21     1368.41     13.89 o 
  -1   0   6     1477.08     1580.83     12.51 o 
   0   0   6       99.81       93.74      1.12 o 
   1   0   6       83.14       97.10      1.06 o 
   2   0   6       88.94      109.26      1.82 o 
   3   0   6     1079.07     1148.72     11.98 o 
   4   0   6      283.48      245.80      3.05 o 
   5   0   6      316.72      322.39      3.89 o 
   6   0   6      146.78      164.13      2.67 o 
   7   0   6      159.63      166.45      3.43 o 
   8   0   6       32.19       31.13      2.33 o 
   9   0   6       81.80       85.02      2.63 o 
  10   0   6        8.16       11.25      1.63 o 
  11   0   6      331.60      323.52     10.61 o 
  12   0   6        0.27        1.85      2.31 o 
  13   0   6        9.94        5.08      2.31 o 
 -12   1   6       67.75       70.56      2.76 o 
 -11   1   6       18.59       18.92      1.63 o 
 -10   1   6       74.46       78.66      3.69 o 
  -9   1   6       22.53       19.02      1.38 o 
  -8   1   6        3.42        3.51      0.53 o 
  -7   1   6       65.64       59.94      2.40 o 
  -6   1   6      364.20      381.21     11.08 o 
  -5   1   6      140.10      126.92      4.62 o 
  -4   1   6        4.92        7.62      1.62 o 
  -3   1   6     1064.49     1119.48     18.92 o 
  -2   1   6       46.39       64.32      0.91 o 
  -1   1   6      398.99      415.38      3.65 o 
   0   1   6     1211.76     1292.55      9.75 o 
   1   1   6     1482.68     1549.60     12.81 o 
   2   1   6     1450.99     1534.10     13.73 o 
   3   1   6      482.63      559.27      5.73 o 
   4   1   6      471.44      451.65      5.07 o 
   5   1   6      115.62      150.36      3.91 o 
   6   1   6     1692.31     1770.76     44.06 o 
   7   1   6      829.87      887.31     10.47 o 
   8   1   6     2286.88     2229.63     24.89 o 
   9   1   6      614.73      560.65      8.96 o 
  10   1   6      116.51      119.27      3.10 o 
  11   1   6        2.50        2.97      1.44 o 
  12   1   6       12.22       10.15      2.31 o 
  13   1   6        5.96        6.46      2.31 o 
 -12   2   6       14.27       14.63      1.63 o 
 -11   2   6       23.77       21.97      1.77 o 
 -10   2   6      103.16      102.62      6.46 o 
  -9   2   6      343.26      332.75     10.61 o 
  -8   2   6      752.79      737.48      9.83 o 
  -7   2   6       40.60       42.74      1.23 o 
  -6   2   6      718.19      695.63      8.97 o 
  -5   2   6      376.81      392.37      5.83 o 
  -4   2   6      479.36      489.01      7.09 o 
  -3   2   6      434.55      456.02      5.58 o 
  -2   2   6      991.88     1191.33     10.45 o 
  -1   2   6      772.71      829.40      7.29 o 
   0   2   6     1240.46     1313.62      9.76 o 
   1   2   6      571.64      637.75      5.23 o 
   2   2   6       21.17       18.69      0.51 o 
   3   2   6      558.07      594.05      6.48 o 
   4   2   6      465.14      541.35      5.99 o 
   5   2   6     6680.27     7294.89     73.22 o 
   6   2   6     2563.88     2689.55     29.56 o 
   7   2   6      523.44      469.88      5.57 o 
   8   2   6      813.20      744.14      8.38 o 
   9   2   6      666.72      648.37      9.03 o 
  10   2   6       43.77       45.09      2.13 o 
  11   2   6        0.03       -1.15      1.31 o 
  12   2   6        1.57        3.92      1.63 o 
  13   2   6        8.90        4.85      1.63 o 
 -11   3   6        1.00        1.71      1.11 o 
 -10   3   6        4.75        3.23      1.85 o 
  -9   3   6      102.73      108.92      3.09 o 
  -8   3   6      616.41      595.20      9.56 o 
  -7   3   6     1218.31     1115.21     14.31 o 
  -6   3   6        6.61        3.93      0.63 o 
  -5   3   6      237.46      242.34      3.61 o 
  -4   3   6      147.83      146.08      1.91 o 
  -3   3   6      967.05     1071.35      9.78 o 
  -2   3   6     2636.26     2741.95     24.65 o 
  -1   3   6     3432.76     3708.02     36.27 o 
   0   3   6       13.58       10.28      0.43 o 
   1   3   6       30.21       24.96      0.72 o 
   2   3   6        5.71        9.35      0.58 o 
   3   3   6     1263.11     1313.35     12.75 o 
   4   3   6     4193.67     4563.12     46.01 o 
   5   3   6     5735.37     6046.02     60.78 o 
   6   3   6      387.31      383.37      5.00 o 
   7   3   6      379.10      399.32      4.89 o 
   8   3   6       48.47       43.28      1.39 o 
   9   3   6       50.40       51.84      1.90 o 
  10   3   6      343.54      326.25      6.04 o 
  11   3   6      281.83      266.17      8.77 o 
  12   3   6        0.43       -1.96      1.31 o 
  13   3   6       13.58       14.37      1.96 o 
 -11   4   6       66.29       71.54      4.62 o 
 -10   4   6       21.63       27.72      1.96 o 
  -9   4   6        2.17       -0.92      1.63 o 
  -8   4   6       94.52       83.45      2.37 o 
  -7   4   6        0.47        0.59      0.86 o 
  -6   4   6      507.17      483.87      5.33 o 
  -5   4   6      557.61      555.56      5.35 o 
  -4   4   6      624.36      604.66      5.79 o 
  -3   4   6     1452.93     1477.93     13.77 o 
  -2   4   6      568.02      621.19      6.49 o 
  -1   4   6      447.69      476.59      5.97 o 
   0   4   6     2177.41     2341.30     18.68 o 
   1   4   6      231.44      245.01      2.59 o 
   2   4   6      111.19      102.77      1.58 o 
   3   4   6       23.24       21.97      0.76 o 
   4   4   6        0.00        5.51      0.61 o 
   5   4   6      363.97      342.37      4.63 o 
   6   4   6      177.46      171.97      2.78 o 
   7   4   6        0.91        0.84      0.72 o 
   8   4   6        3.93        1.65      0.97 o 
   9   4   6      168.26      181.02      4.00 o 
  10   4   6        3.35        1.69      1.38 o 
  11   4   6       65.84       78.59      3.26 o 
  12   4   6      169.34      179.83      5.19 o 
  13   4   6      124.84      133.39      4.57 o 
 -11   5   6       36.63       38.64      2.43 o 
 -10   5   6      108.09      107.38      5.54 o 
  -9   5   6       20.79       17.28      1.91 o 
  -8   5   6       11.39        8.05      0.72 o 
  -7   5   6       56.29       50.33      1.49 o 
  -6   5   6       89.80       83.47      1.55 o 
  -5   5   6      514.05      515.56      5.54 o 
  -4   5   6      640.12      626.90      6.62 o 
  -3   5   6     1726.84     1672.75     16.76 o 
  -2   5   6       32.20       36.51      1.06 o 
  -1   5   6      191.58      224.30      2.18 o 
   0   5   6      864.09      928.76      9.19 o 
   1   5   6     2476.56     2464.23     23.12 o 
   2   5   6      134.32      121.90      1.90 o 
   3   5   6      555.74      630.29      7.51 o 
   4   5   6        4.74        5.91      0.92 o 
   5   5   6       27.79       24.23      1.00 o 
   6   5   6      137.23      132.14      2.38 o 
   7   5   6       80.38       98.86      2.34 o 
   8   5   6       94.78       95.28      2.73 o 
   9   5   6      152.57      150.18      3.46 o 
  10   5   6       13.64       14.12      1.49 o 
  11   5   6        0.05        2.31      1.31 o 
  12   5   6        8.77        3.92      1.63 o 
  13   5   6        0.12       -2.16      1.44 o 
 -10   6   6       87.36       86.99      4.62 o 
  -9   6   6       35.31       42.23      1.60 o 
  -8   6   6       15.41       18.97      1.12 o 
  -7   6   6        4.65        0.82      0.87 o 
  -6   6   6      855.38      790.11     10.35 o 
  -5   6   6        9.41       11.40      0.74 o 
  -4   6   6      467.25      427.47      5.23 o 
  -3   6   6      495.16      483.38      5.37 o 
  -2   6   6      333.26      347.19      4.55 o 
  -1   6   6      308.31      309.70      3.14 o 
   0   6   6      116.09      128.58      1.78 o 
   1   6   6      116.30      136.12      2.91 o 
   2   6   6      145.24      127.29      2.02 o 
   3   6   6       91.48      113.31      2.10 o 
   4   6   6      200.24      193.41      2.77 o 
   5   6   6      155.37      143.35      2.34 o 
   6   6   6      489.91      507.93      6.04 o 
   7   6   6      353.31      330.83      4.67 o 
   8   6   6        5.24        5.57      1.22 o 
   9   6   6        4.85        9.21      1.33 o 
  10   6   6      151.19      147.26      3.73 o 
  11   6   6      464.40      454.72     10.61 o 
  12   6   6       48.89       50.34      2.94 o 
  13   6   6        0.81        4.62      1.96 o 
 -10   7   6        3.60        3.23      2.31 o 
  -9   7   6       91.98      102.16      2.33 o 
  -8   7   6        3.99        3.60      0.88 o 
  -7   7   6        4.60        4.45      1.05 o 
  -6   7   6       78.16       76.07      2.06 o 
  -5   7   6       15.93       11.75      1.02 o 
  -4   7   6      317.10      266.93      4.97 o 
  -3   7   6        9.67       10.01      0.89 o 
  -2   7   6      648.66      654.15      7.79 o 
  -1   7   6      221.14      207.63      2.39 o 
   0   7   6      136.84      161.41      2.32 o 
   1   7   6      139.24      147.44      2.10 o 
   2   7   6      132.38      146.08      2.13 o 
   3   7   6      278.57      273.77      3.90 o 
   4   7   6      571.31      540.04      6.33 o 
   5   7   6       39.24       40.34      1.48 o 
   6   7   6       13.73       13.15      1.53 o 
   7   7   6      254.20      225.07      4.51 o 
   8   7   6       32.89       20.23      1.60 o 
   9   7   6        6.36        3.23      1.96 o 
  10   7   6       20.28       19.85      1.96 o 
  11   7   6       15.66       15.49      1.96 o 
  12   7   6       14.41       15.66      5.77 o 
  -9   8   6       23.47       23.88      1.62 o 
  -8   8   6        0.58        0.83      1.00 o 
  -7   8   6        9.80       10.99      1.12 o 
  -6   8   6       76.86       85.47      2.29 o 
  -5   8   6       70.77       68.53      1.99 o 
  -4   8   6        8.63        4.00      1.04 o 
  -3   8   6       11.46        9.39      1.08 o 
  -2   8   6      978.58      945.07     10.99 o 
  -1   8   6       73.63       73.37      1.60 o 
   0   8   6       29.30       27.43      1.08 o 
   1   8   6        2.21        2.31      0.63 o 
   2   8   6      502.63      543.26      5.84 o 
   3   8   6       89.94       79.86      1.89 o 
   4   8   6        1.23        4.27      0.92 o 
   5   8   6      874.71      890.52     11.70 o 
   6   8   6       36.12       27.01      1.38 o 
   7   8   6       53.49       37.08      1.87 o 
   8   8   6      297.37      261.70      6.52 o 
   9   8   6      113.04      100.61      3.01 o 
  10   8   6       13.62       13.25      1.96 o 
  11   8   6        0.17       -0.51      1.62 o 
  12   8   6       13.72       12.65      2.10 o 
  -8   9   6       18.99       21.88      1.55 o 
  -7   9   6       39.82       42.56      2.03 o 
  -6   9   6       42.06       41.69      2.10 o 
  -5   9   6      101.26      103.91      2.84 o 
  -4   9   6       60.65       63.01      2.56 o 
  -3   9   6        2.71        0.23      0.95 o 
  -2   9   6      111.27      100.37      2.36 o 
  -1   9   6      313.47      267.17      5.53 o 
   0   9   6      346.76      349.98      4.65 o 
   1   9   6       44.36       46.91      1.52 o 
   2   9   6       27.93       27.40      1.45 o 
   3   9   6        7.84        8.12      1.05 o 
   4   9   6       70.63       75.87      2.08 o 
   5   9   6        7.87       11.37      1.27 o 
   6   9   6        3.16        2.91      1.27 o 
   7   9   6      186.30      173.08      4.08 o 
   8   9   6      139.54      140.24      3.73 o 
   9   9   6        6.31        9.62      2.38 o 
  10   9   6        7.42        6.92      1.96 o 
  11   9   6        0.01        1.38      1.85 o 
  -7  10   6       21.91       26.28      1.67 o 
  -6  10   6       38.28       44.18      2.10 o 
  -5  10   6        1.41        0.46      1.07 o 
  -4  10   6       42.68       27.04      1.67 o 
  -3  10   6        0.06        0.15      1.60 o 
  -2  10   6        4.22        4.98      1.14 o 
  -1  10   6      267.75      257.63      4.38 o 
   0  10   6      231.17      212.74      3.75 o 
   1  10   6        0.75        0.90      1.02 o 
   2  10   6       40.79       36.19      1.94 o 
   3  10   6      156.62      159.41      3.81 o 
   4  10   6       49.95       50.28      3.60 o 
   5  10   6       16.71       17.01      1.60 o 
   6  10   6       48.90       47.45      2.92 o 
   7  10   6      118.13      121.33      4.56 o 
   8  10   6        0.15        0.64      1.22 o 
   9  10   6       17.13       16.87      2.28 o 
  10  10   6      244.27      257.64     10.85 o 
  -6  11   6       81.11       97.06      3.74 o 
  -5  11   6        2.36       -0.04      1.22 o 
  -4  11   6        4.80        4.26      1.22 o 
  -3  11   6        1.58        1.09      1.27 o 
  -2  11   6       19.49       20.11      2.02 o 
  -1  11   6        0.42       -0.59      1.14 o 
   0  11   6       18.98       19.56      1.49 o 
   1  11   6      112.38      103.58      2.65 o 
   2  11   6      271.49      257.15      4.97 o 
   3  11   6       13.25       11.59      1.60 o 
   4  11   6        3.78        3.54      1.33 o 
   5  11   6       71.98       74.67      3.41 o 
   6  11   6      130.21      119.23      4.40 o 
   7  11   6        6.64        7.52      1.49 o 
   8  11   6       32.92       32.52      2.30 o 
   9  11   6      121.73      126.34      4.72 o 
  -5  12   6       97.10      112.33      4.40 o 
  -4  12   6       21.20       18.23      2.28 o 
  -3  12   6       43.02       44.74      3.00 o 
  -2  12   6       24.04       23.26      1.83 o 
  -1  12   6      182.02      195.68      4.40 o 
   0  12   6      205.38      212.15      4.01 o 
   1  12   6       28.12       32.54      1.78 o 
   2  12   6       21.17       20.55      1.55 o 
   3  12   6      226.42      234.29      6.20 o 
   4  12   6      221.69      234.35      9.69 o 
   5  12   6        5.82        6.23      1.96 o 
   6  12   6       79.54       84.12      3.92 o 
   7  12   6        1.17        0.00      1.96 o 
   8  12   6       18.04       19.89      4.62 o 
  -3  13   6        2.34        0.69      1.63 o 
  -2  13   6       40.07       50.87      3.26 o 
  -1  13   6      160.85      156.32      5.54 o 
   0  13   6      149.06      161.49      6.75 o 
   1  13   6       33.47       33.13      1.87 o 
   2  13   6       24.87       22.39      1.90 o 
   3  13   6       11.03        8.63      2.53 o 
   4  13   6       95.95      104.22      4.24 o 
   5  13   6       55.84       53.33      3.41 o 
   6  13   6       45.20       45.69      3.26 o 
   1  14   6       22.09       25.85      4.15 o 
   2  14   6       64.05       69.24      3.92 o 
   3  14   6        6.60        6.49      2.54 o 
  -2 -12   7       41.85       49.27      3.41 o 
  -1 -12   7       99.21      103.52      6.23 o 
   0 -12   7       55.17       63.83      4.85 o 
   1 -12   7       62.67       64.15      5.54 o 
   2 -12   7       23.99       22.41      2.61 o 
  -5 -11   7        9.86       11.74      2.10 o 
  -4 -11   7      117.11      111.55      4.40 o 
  -3 -11   7       13.58       15.85      2.10 o 
  -2 -11   7       32.34       36.79      2.76 o 
  -1 -11   7      111.87      114.32      4.40 o 
   0 -11   7       29.12       29.32      2.61 o 
   1 -11   7        5.43        7.20      1.81 o 
   2 -11   7        1.42        1.85      1.77 o 
   3 -11   7       37.21       35.77      2.94 o 
   4 -11   7       34.59       35.56      2.94 o 
   5 -11   7        4.32        5.08      2.28 o 
  -7 -10   7        4.90        3.19      1.77 o 
  -6 -10   7      270.22      299.40     10.15 o 
  -5 -10   7        4.57        6.42      2.08 o 
  -4 -10   7       59.86       57.14      5.08 o 
  -3 -10   7       63.43       82.24      5.77 o 
  -2 -10   7       27.22       23.08      3.23 o 
  -1 -10   7        0.10        0.00      1.63 o 
   0 -10   7        0.00       -0.67      1.22 o 
   1 -10   7       26.31       30.86      2.13 o 
   2 -10   7      297.30      312.63      6.21 o 
   3 -10   7        6.65        7.41      2.77 o 
   4 -10   7        3.52        3.27      2.08 o 
   5 -10   7       62.55       60.16      4.85 o 
   6 -10   7        0.00        1.05      1.77 o 
   7 -10   7       18.83       14.94      2.43 o 
  -8  -9   7       16.00       22.61      2.10 o 
  -7  -9   7        0.08       -0.10      1.44 o 
  -6  -9   7       57.98       69.90      3.09 o 
  -5  -9   7        8.56       14.33      3.00 o 
  -4  -9   7       10.20        8.59      3.23 o 
  -3  -9   7      155.00      144.62      4.40 o 
  -2  -9   7        0.82        0.00      1.31 o 
  -1  -9   7       24.17       26.05      1.76 o 
   0  -9   7        6.34        9.40      1.49 o 
   1  -9   7      106.83       96.83      5.20 o 
   2  -9   7       83.77       87.42      3.11 o 
   3  -9   7        0.90       -0.89      1.22 o 
   4  -9   7        1.29        3.23      1.63 o 
   5  -9   7       34.33       37.81      4.15 o 
   6  -9   7        6.43        4.85      1.96 o 
   7  -9   7        1.51        2.39      1.77 o 
   8  -9   7       43.96       40.32      3.46 o 
  -9  -8   7       90.62       83.64      5.08 o 
  -8  -8   7        0.52        0.92      1.44 o 
  -7  -8   7       25.42       25.79      1.83 o 
  -6  -8   7       69.69       60.34      3.62 o 
  -5  -8   7        7.10        6.60      1.28 o 
  -4  -8   7      159.18      167.71      3.93 o 
  -3  -8   7       52.90       51.29      2.27 o 
  -2  -8   7      844.59      731.73     14.02 o 
  -1  -8   7       88.81       80.65      2.24 o 
   0  -8   7      214.62      187.36      3.57 o 
   1  -8   7      139.41      142.51      3.11 o 
   2  -8   7      198.52      188.22      3.68 o 
   3  -8   7       87.10       80.69      2.47 o 
   4  -8   7      158.62      137.81      3.63 o 
   5  -8   7       38.54       38.19      2.61 o 
   6  -8   7       64.32       71.86      2.75 o 
   7  -8   7       11.12       13.77      1.76 o 
   8  -8   7      165.05      173.91      5.38 o 
   9  -8   7        1.12        1.97      1.77 o 
  -9  -7   7        7.63       11.21      1.34 o 
  -8  -7   7       32.86       28.56      1.67 o 
  -7  -7   7      178.03      185.59      4.00 o 
  -6  -7   7        0.38        0.41      1.00 o 
  -5  -7   7        6.70        8.67      1.22 o 
  -4  -7   7      141.94      136.34      3.24 o 
  -3  -7   7        1.46        1.54      1.07 o 
  -2  -7   7        0.69        0.90      0.97 o 
  -1  -7   7     1540.04     1383.69     15.83 o 
   0  -7   7      201.26      152.89      2.82 o 
   1  -7   7       83.64       77.26      2.01 o 
   2  -7   7      377.89      337.40      5.36 o 
   3  -7   7       36.86       40.95      1.60 o 
   4  -7   7       16.27       15.21      1.22 o 
   5  -7   7      758.19      742.93      9.16 o 
   6  -7   7        0.18        2.49      1.78 o 
   7  -7   7       13.07       18.20      1.76 o 
   8  -7   7       13.09       19.81      2.77 o 
   9  -7   7        2.97        2.01      1.77 o 
  10  -7   7       28.88       31.97      2.76 o 
 -10  -6   7        0.06       -2.05      1.44 o 
  -9  -6   7        2.55        3.39      0.78 o 
  -8  -6   7       27.47       33.83      1.60 o 
  -7  -6   7       29.71       25.63      1.79 o 
  -6  -6   7       80.47       73.81      2.17 o 
  -5  -6   7      346.16      331.16      9.30 o 
  -4  -6   7      146.65      167.38      3.51 o 
  -3  -6   7       75.94       63.14      2.10 o 
  -2  -6   7      234.51      247.46      3.70 o 
  -1  -6   7      331.69      281.58      4.01 o 
   0  -6   7       24.20       29.56      1.34 o 
   1  -6   7      391.81      362.53      4.99 o 
   2  -6   7      326.93      284.58      3.84 o 
   3  -6   7      696.55      632.48     11.00 o 
   4  -6   7     1127.05     1072.03     12.33 o 
   5  -6   7       54.53       55.18      2.29 o 
   6  -6   7      128.52      140.23      3.11 o 
   7  -6   7       47.65       52.96      2.91 o 
   8  -6   7       10.84       12.03      1.60 o 
   9  -6   7       73.78       77.92      5.78 o 
  10  -6   7        0.79       -2.54      3.00 o 
  11  -6   7        0.34       -2.45      1.63 o 
 -11  -5   7        0.02        1.03      1.44 o 
 -10  -5   7       40.84       37.99      2.43 o 
  -9  -5   7       16.58       18.46      1.77 o 
  -8  -5   7        8.09        8.94      0.78 o 
  -7  -5   7      346.22      324.73      7.77 o 
  -6  -5   7        8.08       10.53      1.00 o 
  -5  -5   7      150.11      132.39      2.91 o 
  -4  -5   7      713.36      647.19     10.13 o 
  -3  -5   7     1001.01      912.43     11.78 o 
  -2  -5   7       76.90       71.96      2.40 o 
  -1  -5   7        6.90        7.90      0.68 o 
   0  -5   7       38.28       44.46      1.27 o 
   1  -5   7       10.20       10.53      0.80 o 
   2  -5   7        4.32        2.30      0.73 o 
   3  -5   7       88.90       78.48      1.66 o 
   4  -5   7      821.55      794.50      8.72 o 
   5  -5   7     1267.44     1172.57     13.36 o 
   6  -5   7       57.38       64.83      2.13 o 
   7  -5   7      590.24      572.93      8.19 o 
   8  -5   7      521.95      525.08      7.67 o 
   9  -5   7      149.32      149.76      3.81 o 
  10  -5   7      420.22      438.79      9.77 o 
  11  -5   7      108.07      111.38      4.40 o 
 -11  -4   7       18.04       15.32      1.85 o 
 -10  -4   7        0.06        1.15      1.31 o 
  -9  -4   7       57.51       57.89      2.43 o 
  -8  -4   7       45.78       51.00      4.85 o 
  -7  -4   7      287.03      274.32      5.70 o 
  -6  -4   7      675.95      660.40     10.07 o 
  -5  -4   7      789.42      717.37     10.39 o 
  -4  -4   7      119.11      100.45      2.26 o 
  -3  -4   7       96.65       79.55      1.46 o 
  -2  -4   7      765.93      748.13      7.94 o 
  -1  -4   7       45.37       64.55      1.34 o 
   0  -4   7        2.15        3.36      0.65 o 
   1  -4   7      189.34      201.99      2.75 o 
   2  -4   7       95.29      109.02      2.77 o 
   3  -4   7      711.09      688.75      7.67 o 
   4  -4   7       55.58       45.30      1.37 o 
   5  -4   7      419.03      424.71      4.85 o 
   6  -4   7        7.13       11.10      1.07 o 
   7  -4   7      324.75      319.16      4.50 o 
   8  -4   7       80.76       56.10      2.01 o 
   9  -4   7      204.04      196.99      4.35 o 
  10  -4   7       30.00       28.61      2.54 o 
  11  -4   7       11.18        8.36      1.96 o 
  12  -4   7       93.81       88.86      3.92 o 
 -11  -3   7       54.17       58.33      2.55 o 
 -10  -3   7        4.08        4.15      1.11 o 
  -9  -3   7       18.15       14.95      1.44 o 
  -8  -3   7        3.07        2.77      1.62 o 
  -7  -3   7      223.48      219.77      4.86 o 
  -6  -3   7      178.94      162.54      3.08 o 
  -5  -3   7        3.84        3.91      0.57 o 
  -4  -3   7       20.05       12.15      0.62 o 
  -3  -3   7       81.64       58.84      1.48 o 
  -2  -3   7       94.82      101.82      1.36 o 
  -1  -3   7        2.40        3.88      0.42 o 
   0  -3   7      738.33      789.45      6.65 o 
   1  -3   7      369.73      359.46      3.47 o 
   2  -3   7       14.70       18.75      0.59 o 
   3  -3   7        4.14        9.53      0.56 o 
   4  -3   7      316.83      303.10      3.89 o 
   5  -3   7      122.94      131.73      2.25 o 
   6  -3   7       31.09       31.03      1.21 o 
   7  -3   7      609.77      549.04      8.97 o 
   8  -3   7      251.83      240.49      5.87 o 
   9  -3   7       49.81       51.52      3.00 o 
  10  -3   7        0.11        0.36      1.44 o 
  11  -3   7       26.15       28.93      4.38 o 
  12  -3   7      100.12      101.44      4.07 o 
 -11  -2   7        9.87       12.75      1.44 o 
 -10  -2   7      125.30      115.55      3.41 o 
  -9  -2   7       53.42       50.55      2.10 o 
  -8  -2   7        9.09        8.72      1.85 o 
  -7  -2   7        8.69       12.80      0.86 o 
  -6  -2   7       44.90       46.77      1.82 o 
  -5  -2   7      718.80      693.18      9.02 o 
  -4  -2   7      351.24      382.08      4.14 o 
  -3  -2   7      884.41      826.92      7.20 o 
  -2  -2   7       26.75       39.66      0.70 o 
  -1  -2   7     1571.89     1633.75     13.95 o 
   0  -2   7        0.51        3.79      0.33 o 
   1  -2   7      994.64     1054.20     10.74 o 
   2  -2   7       46.90       39.66      0.94 o 
   3  -2   7     1481.46     1493.05     14.21 o 
   4  -2   7       20.58       23.92      1.12 o 
   5  -2   7       20.43       23.15      1.10 o 
   6  -2   7      148.29      141.51      2.59 o 
   7  -2   7       61.69       65.80      2.30 o 
   8  -2   7      493.43      475.62      9.62 o 
   9  -2   7      295.40      270.95      6.53 o 
  10  -2   7      153.64      156.04      5.31 o 
  11  -2   7       28.26       33.23      3.69 o 
  12  -2   7      186.96      196.61      8.31 o 
  13  -2   7      190.62      208.61      8.77 o 
 -11  -1   7       23.14       24.88      1.41 o 
 -10  -1   7       12.32       12.23      1.31 o 
  -9  -1   7      205.92      216.16      4.86 o 
  -8  -1   7        3.52        1.67      0.59 o 
  -7  -1   7       52.89       46.39      1.67 o 
  -6  -1   7       29.55       29.72      0.79 o 
  -5  -1   7      186.46      186.25      3.06 o 
  -4  -1   7       86.07       86.55      1.82 o 
  -3  -1   7     1380.78     1503.22     16.53 o 
  -2  -1   7      500.72      534.32      5.00 o 
  -1  -1   7      261.53      376.19      3.69 o 
   0  -1   7      344.14      355.16      3.32 o 
   1  -1   7       24.31       31.64      0.86 o 
   2  -1   7     1723.78     1787.44     15.70 o 
   3  -1   7     1704.47     1872.65     19.27 o 
   4  -1   7      205.50      170.12      2.40 o 
   5  -1   7      425.18      452.92      5.34 o 
   6  -1   7       21.54       25.82      1.09 o 
   7  -1   7       20.12       28.06      1.73 o 
   8  -1   7       10.01        6.01      1.31 o 
   9  -1   7      229.94      222.26      5.55 o 
  10  -1   7       53.56       53.93      3.00 o 
  11  -1   7        3.52        1.38      2.31 o 
  12  -1   7        7.54        4.15      2.31 o 
  13  -1   7       11.27        7.38      2.77 o 
 -12   0   7       44.59       43.62      3.23 o 
 -11   0   7        1.83        3.76      1.11 o 
 -10   0   7      141.32      140.01      7.38 o 
  -9   0   7       71.05       63.66      2.31 o 
  -8   0   7      283.82      272.54      5.22 o 
  -7   0   7      272.23      234.30      4.00 o 
  -6   0   7       80.68       76.41      2.76 o 
  -5   0   7       17.10       10.97      1.31 o 
  -4   0   7        1.12        0.92      0.98 o 
  -3   0   7      167.29      182.30      3.88 o 
  -2   0   7      495.87      609.86      5.36 o 
  -1   0   7      177.81      132.71      1.34 o 
   0   0   7      376.33      426.88      3.90 o 
   1   0   7      136.12      169.38      1.57 o 
   2   0   7      107.60      105.09      1.65 o 
   3   0   7      410.25      448.68      5.07 o 
   4   0   7      301.54      316.71      3.83 o 
   5   0   7      576.78      623.13      6.95 o 
   6   0   7      326.76      316.80      4.00 o 
   7   0   7      167.96      152.96      2.63 o 
   8   0   7        7.24        7.27      0.97 o 
   9   0   7        8.55       11.09      2.18 o 
  10   0   7       20.80       19.94      1.96 o 
  11   0   7       18.42       16.15      2.77 o 
  12   0   7        2.33        2.77      2.31 o 
  13   0   7       23.23       31.38      3.69 o 
 -11   1   7        7.56        7.79      1.31 o 
 -10   1   7        8.75        9.40      1.11 o 
  -9   1   7       73.55       68.84      2.10 o 
  -8   1   7       27.56       22.47      1.07 o 
  -7   1   7      835.16      797.50     20.77 o 
  -6   1   7       29.46       23.54      2.31 o 
  -5   1   7      290.27      268.59      6.46 o 
  -4   1   7       19.07       24.64      1.44 o 
  -3   1   7      534.93      593.60     10.43 o 
  -2   1   7      895.48      966.70      8.38 o 
  -1   1   7     1751.82     1891.39     15.25 o 
   0   1   7      599.81      669.51      5.67 o 
   1   1   7      905.43      893.58      6.80 o 
   2   1   7      639.21      723.45      6.74 o 
   3   1   7     1612.07     1542.82     14.97 o 
   4   1   7      120.31      151.24      2.05 o 
   5   1   7     1366.54     1495.28     15.64 o 
   6   1   7        5.09        3.95      0.77 o 
   7   1   7        5.07        6.01      0.97 o 
   8   1   7       48.06       45.92      1.59 o 
   9   1   7      174.86      184.49      4.38 o 
  10   1   7       26.02       25.18      1.67 o 
  11   1   7       19.33       21.83      4.85 o 
  12   1   7       22.25       20.77      3.23 o 
  13   1   7       70.27       67.38      5.08 o 
 -11   2   7        4.52        5.78      1.31 o 
 -10   2   7       11.65       16.61      1.31 o 
  -9   2   7      117.97      117.69      4.62 o 
  -8   2   7      224.91      200.20      3.12 o 
  -7   2   7      200.00      177.40      2.73 o 
  -6   2   7      387.98      359.96      5.56 o 
  -5   2   7      293.97      269.04      5.32 o 
  -4   2   7        0.00        0.37      0.77 o 
  -3   2   7      233.11      238.58      2.64 o 
  -2   2   7      424.65      481.56      4.28 o 
  -1   2   7      549.52      590.41      5.28 o 
   0   2   7      347.40      376.08      3.83 o 
   1   2   7      600.03      626.27      5.14 o 
   2   2   7     2453.30     2534.41     21.44 o 
   3   2   7     1284.85     1311.92     12.76 o 
   4   2   7       10.92       18.12      0.91 o 
   5   2   7     1645.84     1681.53     17.44 o 
   6   2   7      141.93      107.79      1.94 o 
   7   2   7     1832.96     1803.29     20.23 o 
   8   2   7      160.02      160.49      2.91 o 
   9   2   7        0.13       -0.15      1.07 o 
  10   2   7       73.57       71.23      2.57 o 
  11   2   7      340.34      345.19      7.81 o 
  12   2   7        7.12        6.65      3.00 o 
  13   2   7       12.86        9.99      1.96 o 
 -11   3   7        2.51        1.19      1.11 o 
 -10   3   7      163.14      185.53      6.92 o 
  -9   3   7        1.21       -1.09      0.86 o 
  -8   3   7      611.82      566.57      9.11 o 
  -7   3   7       42.05       51.55      1.38 o 
  -6   3   7      548.52      523.31      7.01 o 
  -5   3   7       66.68       62.70      1.31 o 
  -4   3   7       21.72       17.63      1.07 o 
  -3   3   7        7.41        8.62      0.38 o 
  -2   3   7        9.56        5.24      0.64 o 
  -1   3   7      637.72      698.81      7.15 o 
   0   3   7       36.68       39.60      0.74 o 
   1   3   7      584.11      681.23      6.68 o 
   2   3   7        7.76       10.21      0.55 o 
   3   3   7      165.00      165.91      2.15 o 
   4   3   7      229.83      276.43      3.43 o 
   5   3   7      126.72      132.93      2.15 o 
   6   3   7     2606.46     2724.65     34.84 o 
   7   3   7      390.36      368.35      5.00 o 
   8   3   7       10.47       16.24      1.28 o 
   9   3   7      221.95      212.35      4.35 o 
  10   3   7        5.73        9.30      1.33 o 
  11   3   7      110.87      104.09      3.74 o 
  12   3   7       45.89       44.77      2.76 o 
  13   3   7       10.12        5.50      1.77 o 
 -11   4   7        9.20        6.00      2.31 o 
 -10   4   7      211.44      222.43      5.52 o 
  -9   4   7       18.07       15.69      1.28 o 
  -8   4   7       47.75       40.74      1.73 o 
  -7   4   7      181.06      202.49      3.86 o 
  -6   4   7      118.69      107.25      2.06 o 
  -5   4   7        0.89        0.05      0.60 o 
  -4   4   7      958.35      896.40      8.37 o 
  -3   4   7      263.87      250.66      2.77 o 
  -2   4   7      232.13      217.73      2.42 o 
  -1   4   7     1668.27     1748.18     31.24 o 
   0   4   7       67.51       52.72      0.95 o 
   1   4   7      126.47      148.73      1.91 o 
   2   4   7     1490.24     1563.74     15.16 o 
   3   4   7       40.38       45.75      1.07 o 
   4   4   7      538.14      559.57      6.29 o 
   5   4   7       82.36       82.61      1.62 o 
   6   4   7        0.21        0.81      0.64 o 
   7   4   7      258.55      237.70      3.65 o 
   8   4   7      697.78      693.63      8.57 o 
   9   4   7       23.42       20.68      1.49 o 
  10   4   7       45.09       46.17      2.21 o 
  11   4   7       21.37       18.83      1.96 o 
  12   4   7        4.31        7.85      1.63 o 
  13   4   7      272.79      291.22      7.48 o 
 -11   5   7        1.14        0.36      1.44 o 
 -10   5   7       23.27       24.72      3.46 o 
  -9   5   7        2.70        1.94      0.95 o 
  -8   5   7       77.46       68.17      2.17 o 
  -7   5   7      195.19      168.37      3.52 o 
  -6   5   7     1544.37     1385.04     17.33 o 
  -5   5   7      272.28      311.00      4.00 o 
  -4   5   7      445.94      460.67      6.36 o 
  -3   5   7      184.69      192.25      2.25 o 
  -2   5   7      674.42      774.59      8.27 o 
  -1   5   7      129.26      124.47      1.70 o 
   0   5   7       24.22       20.91      0.64 o 
   1   5   7       58.32       65.49      1.54 o 
   2   5   7      193.03      175.05      2.25 o 
   3   5   7       37.87       46.99      1.17 o 
   4   5   7      178.60      193.07      2.75 o 
   5   5   7       24.37       25.44      0.96 o 
   6   5   7       15.53       23.30      1.08 o 
   7   5   7      100.62      114.48      2.54 o 
   8   5   7       87.78       88.46      2.66 o 
   9   5   7       53.73       52.68      3.36 o 
  10   5   7        6.01        7.50      1.33 o 
  11   5   7       20.90       17.92      1.96 o 
  12   5   7        3.46        3.00      1.63 o 
  13   5   7        0.02        1.62      1.63 o 
 -10   6   7        0.81        0.23      1.31 o 
  -9   6   7       39.35       35.37      2.43 o 
  -8   6   7       96.70       93.76      2.72 o 
  -7   6   7        6.22        7.19      0.92 o 
  -6   6   7        3.46        4.08      0.84 o 
  -5   6   7      144.45      160.22      2.85 o 
  -4   6   7     1888.62     1791.76     22.37 o 
  -3   6   7       73.40       87.34      1.65 o 
  -2   6   7      469.92      457.14      5.12 o 
  -1   6   7      602.02      575.39      5.35 o 
   0   6   7      281.49      300.40      3.08 o 
   1   6   7     1446.92     1530.04     14.22 o 
   2   6   7      870.89      910.09      9.82 o 
   3   6   7      258.52      287.21      3.68 o 
   4   6   7      271.94      255.25      3.43 o 
   5   6   7       69.63       71.38      1.64 o 
   6   6   7        1.53        1.91      0.79 o 
   7   6   7       51.44       40.77      1.62 o 
   8   6   7      103.38       95.22      4.71 o 
   9   6   7       12.86       10.67      1.33 o 
  10   6   7        5.76        4.46      1.33 o 
  11   6   7        4.33        4.85      1.63 o 
  12   6   7        3.99        7.05      1.77 o 
  13   6   7       61.64       62.01      3.59 o 
 -10   7   7       37.44       48.84      4.15 o 
  -9   7   7       61.54       73.65      2.67 o 
  -8   7   7       22.74       25.35      2.07 o 
  -7   7   7        8.58        9.30      0.96 o 
  -6   7   7       57.45       57.69      1.73 o 
  -5   7   7       12.01       11.35      1.02 o 
  -4   7   7       16.06       18.55      1.20 o 
  -3   7   7       16.72       16.28      1.05 o 
  -2   7   7      539.77      524.46      6.52 o 
  -1   7   7        0.10        1.55      0.61 o 
   0   7   7        1.30        0.22      0.55 o 
   1   7   7      841.77      854.84      8.33 o 
   2   7   7        8.83        7.36      0.69 o 
   3   7   7       33.01       33.27      1.18 o 
   4   7   7      224.20      216.26      3.14 o 
   5   7   7      272.44      281.20      4.50 o 
   6   7   7       48.62       50.22      1.72 o 
   7   7   7       37.52       33.87      1.62 o 
   8   7   7      124.50      121.58      3.31 o 
   9   7   7       40.97       39.88      2.13 o 
  10   7   7       19.57       19.04      1.76 o 
  11   7   7      131.44      134.40      6.69 o 
  12   7   7       43.31       38.55      2.94 o 
  -9   8   7       58.09       77.78      7.38 o 
  -8   8   7       15.04       15.64      2.05 o 
  -7   8   7        2.60        2.35      0.88 o 
  -6   8   7        3.86        2.84      0.88 o 
  -5   8   7       22.10       15.45      1.12 o 
  -4   8   7      209.84      193.32      3.49 o 
  -3   8   7       32.44       27.09      1.73 o 
  -2   8   7      320.00      286.53      4.84 o 
  -1   8   7        0.67       -0.76      0.65 o 
   0   8   7       58.69       64.52      1.51 o 
   1   8   7       18.19       17.58      1.04 o 
   2   8   7       67.72       63.28      1.92 o 
   3   8   7      253.88      246.92      4.25 o 
   4   8   7      858.59      861.72     11.35 o 
   5   8   7      100.05       83.41      3.03 o 
   6   8   7      400.57      383.83      5.94 o 
   7   8   7       79.27       79.57      3.33 o 
   8   8   7       14.14       12.91      1.60 o 
   9   8   7        3.88        4.62      1.33 o 
  10   8   7        1.31        2.77      1.85 o 
  11   8   7       35.97       41.31      2.94 o 
  12   8   7       26.11       20.32      2.28 o 
  -8   9   7      164.98      176.83      3.86 o 
  -7   9   7       84.41      108.50      2.99 o 
  -6   9   7       48.19       53.19      3.02 o 
  -5   9   7       19.13       22.16      1.60 o 
  -4   9   7       65.56       53.03      2.13 o 
  -3   9   7       84.61       71.55      2.40 o 
  -2   9   7      128.90      117.28      3.01 o 
  -1   9   7      663.86      641.74      8.65 o 
   0   9   7      782.26      773.47     10.20 o 
   1   9   7      155.10      154.35      2.67 o 
   2   9   7       20.70       21.38      1.31 o 
   3   9   7       18.77       19.14      1.68 o 
   4   9   7       10.43       12.31      1.25 o 
   5   9   7       82.44       76.00      2.40 o 
   6   9   7      356.75      337.59      5.48 o 
   7   9   7       22.58       19.65      2.35 o 
   8   9   7       70.39       71.39      2.83 o 
   9   9   7      128.75      112.94      3.46 o 
  10   9   7      153.92      154.17      5.05 o 
  11   9   7       12.01       16.09      2.28 o 
  -7  10   7       29.09       32.47      1.94 o 
  -6  10   7       35.14       42.56      3.72 o 
  -5  10   7        3.73        4.91      1.24 o 
  -4  10   7       35.00       37.27      1.94 o 
  -3  10   7       20.56       25.01      2.09 o 
  -2  10   7       88.82       81.52      2.48 o 
  -1  10   7        0.04        2.51      1.14 o 
   0  10   7       11.40        7.94      1.15 o 
   1  10   7      187.68      181.46      3.52 o 
   2  10   7      152.66      152.22      4.70 o 
   3  10   7      404.24      406.41      7.28 o 
   4  10   7       14.19       17.89      1.60 o 
   5  10   7        1.93        2.13      1.22 o 
   6  10   7       16.19       18.29      1.67 o 
   7  10   7        7.07       10.43      1.49 o 
   8  10   7        8.12        9.16      1.94 o 
   9  10   7       13.43       16.65      1.87 o 
  10  10   7       28.71       32.28      2.76 o 
  -6  11   7        6.71        6.68      1.41 o 
  -5  11   7      227.06      232.53      8.61 o 
  -4  11   7       25.97       22.04      1.76 o 
  -3  11   7        8.41       11.01      1.41 o 
  -2  11   7        0.42       -0.20      1.14 o 
  -1  11   7        1.51        2.31      1.14 o 
   0  11   7        8.76        7.65      1.15 o 
   1  11   7       32.33       30.82      1.66 o 
   2  11   7       26.39       22.05      1.55 o 
   3  11   7       19.62       21.36      1.87 o 
   4  11   7      194.32      210.62      7.44 o 
   5  11   7      220.69      216.13      5.87 o 
   6  11   7      242.33      254.89      9.92 o 
   7  11   7        1.53        2.08      1.63 o 
   8  11   7       24.53       28.52      2.76 o 
   9  11   7        3.14       -1.85      2.31 o 
  -5  12   7      115.82      131.49      5.77 o 
  -4  12   7        0.12       -0.18      3.23 o 
  -3  12   7       16.22       15.44      2.02 o 
  -2  12   7       53.24       53.12      2.93 o 
  -1  12   7        0.63        0.78      1.22 o 
   0  12   7      102.35       93.27      3.10 o 
   1  12   7      244.55      250.62      4.61 o 
   2  12   7        8.88        4.80      1.25 o 
   3  12   7        5.17        5.91      1.49 o 
   4  12   7        3.67        4.44      4.62 o 
   5  12   7      112.04       98.61      4.07 o 
   6  12   7        1.03        1.05      3.69 o 
   7  12   7      299.94      308.15      7.83 o 
   8  12   7        2.42        4.58      2.10 o 
  -3  13   7        9.99        9.30      2.10 o 
  -2  13   7        0.97       -2.31      1.63 o 
  -1  13   7       39.95       39.68      2.37 o 
   0  13   7        4.53        1.28      1.41 o 
   1  13   7      338.67      346.87      6.81 o 
   2  13   7      109.29      119.64      3.50 o 
   3  13   7        5.80        4.02      1.82 o 
   4  13   7        7.57        6.23      1.96 o 
   5  13   7        1.54        3.00      4.38 o 
   6  13   7        6.79        7.11      3.92 o 
  -4 -11   8       88.07       98.95      4.07 o 
  -3 -11   8        2.75        2.54      1.96 o 
  -2 -11   8       77.93       98.70      4.07 o 
  -1 -11   8      229.40      251.33      6.83 o 
   0 -11   8       27.19       26.70      2.61 o 
   1 -11   8        4.54        4.19      2.54 o 
   2 -11   8      102.05      115.88     12.92 o 
   3 -11   8        2.59        0.88      1.77 o 
   4 -11   8      263.82      283.18      8.77 o 
  -6 -10   8       21.08       35.16      2.55 o 
  -5 -10   8       11.80       13.65      2.10 o 
  -4 -10   8       10.56       14.31      2.10 o 
  -3 -10   8        5.94        3.46      2.08 o 
  -2 -10   8       33.95       33.79      2.61 o 
  -1 -10   8        6.33       10.37      4.15 o 
   0 -10   8        9.28       12.34      1.96 o 
   1 -10   8      114.55      107.00      3.57 o 
   2 -10   8      189.29      210.25      5.94 o 
   3 -10   8        6.62        7.48      1.96 o 
   4 -10   8        0.19        1.89      1.77 o 
   5 -10   8        1.94        1.15      1.96 o 
   6 -10   8      106.86      124.62      8.77 o 
  -7  -9   8       59.25       64.51      3.00 o 
  -6  -9   8        9.84       10.89      1.77 o 
  -5  -9   8        2.01        1.33      1.44 o 
  -4  -9   8       14.42       14.66      1.85 o 
  -3  -9   8        7.61       10.86      1.77 o 
  -2  -9   8       10.76       13.73      1.77 o 
  -1  -9   8       14.97        7.87      2.31 o 
   0  -9   8        1.67        0.85      1.22 o 
   1  -9   8      300.19      312.41      6.02 o 
   2  -9   8       78.98       83.03      2.91 o 
   3  -9   8       13.26       17.48      1.67 o 
   4  -9   8       41.21       47.92      3.09 o 
   5  -9   8       55.71       64.42      4.15 o 
   6  -9   8        0.02       -2.45      1.63 o 
   7  -9   8        0.16        0.92      1.96 o 
   8  -9   8       16.28       19.34      4.62 o 
  -8  -8   8       89.39      100.61      3.32 o 
  -7  -8   8       49.15       60.00      2.88 o 
  -6  -8   8      273.93      308.17     11.61 o 
  -5  -8   8        0.08       -1.68      1.12 o 
  -4  -8   8       34.27       44.35      2.10 o 
  -3  -8   8       94.61       93.27      3.41 o 
  -2  -8   8      159.21      167.10      4.72 o 
  -1  -8   8      195.18      174.55      6.83 o 
   0  -8   8       63.68       77.93      2.31 o 
   1  -8   8       25.47       30.52      1.62 o 
   2  -8   8       39.44       26.79      2.17 o 
   3  -8   8      140.38      135.44      3.73 o 
   4  -8   8      112.02      119.01      4.48 o 
   5  -8   8        0.02       -2.08      1.63 o 
   6  -8   8      145.48      144.19      9.46 o 
   7  -8   8       40.63       45.73      3.26 o 
   8  -8   8        1.19        6.46      3.00 o 
   9  -8   8       37.19       32.31      3.69 o 
  -9  -7   8        0.83        1.38      1.63 o 
  -8  -7   8        3.45        3.70      1.06 o 
  -7  -7   8        0.00        0.74      1.02 o 
  -6  -7   8       13.64       11.97      1.28 o 
  -5  -7   8      224.09      224.65      4.65 o 
  -4  -7   8       31.13       23.33      1.55 o 
  -3  -7   8      104.47      106.38      2.91 o 
  -2  -7   8       88.85       72.24      2.48 o 
  -1  -7   8      131.04      113.86      2.38 o 
   0  -7   8        0.61        0.88      0.87 o 
   1  -7   8        2.78        3.20      1.08 o 
   2  -7   8      186.31      187.62      3.57 o 
   3  -7   8       17.85       16.04      1.67 o 
   4  -7   8        4.06        4.27      1.15 o 
   5  -7   8      317.04      308.61      7.47 o 
   6  -7   8       16.82       23.33      2.28 o 
   7  -7   8        3.90        2.18      1.77 o 
   8  -7   8        1.09        0.00      1.33 o 
   9  -7   8       31.08       31.79      2.30 o 
  10  -7   8        0.94        1.15      1.63 o 
 -10  -6   8       48.72       52.37      4.85 o 
  -9  -6   8        8.18        7.79      1.77 o 
  -8  -6   8        2.97        3.43      1.04 o 
  -7  -6   8       58.08       64.64      2.07 o 
  -6  -6   8        1.77        1.15      0.95 o 
  -5  -6   8        0.89        0.38      1.50 o 
  -4  -6   8       25.57       24.94      1.49 o 
  -3  -6   8       88.79       78.51      2.37 o 
  -2  -6   8        0.02       -0.04      0.84 o 
  -1  -6   8       21.17       24.85      1.22 o 
   0  -6   8      216.26      173.58      3.13 o 
   1  -6   8       10.64        8.46      1.01 o 
   2  -6   8      551.16      501.58      6.52 o 
   3  -6   8      139.30      123.69      2.48 o 
   4  -6   8       92.18       99.78      2.50 o 
   5  -6   8        2.06        2.82      1.02 o 
   6  -6   8       26.60       19.88      1.61 o 
   7  -6   8       18.60       21.96      1.76 o 
   8  -6   8       92.56      100.35      3.20 o 
   9  -6   8        4.04        3.09      1.41 o 
  10  -6   8       24.15       20.66      2.28 o 
  11  -6   8      126.22      126.28      9.46 o 
 -10  -5   8       42.40       46.77      2.76 o 
  -9  -5   8       64.28       66.06      5.08 o 
  -8  -5   8       79.47       86.18      3.09 o 
  -7  -5   8      124.00      108.05      2.35 o 
  -6  -5   8      398.72      402.90      6.57 o 
  -5  -5   8      236.94      198.06      3.86 o 
  -4  -5   8       20.70       21.48      1.28 o 
  -3  -5   8      303.01      267.72      4.85 o 
  -2  -5   8       17.84       14.67      0.93 o 
  -1  -5   8      302.84      288.18      4.01 o 
   0  -5   8      637.53      627.79      7.59 o 
   1  -5   8       14.11       15.30      1.03 o 
   2  -5   8     2728.65     2643.82     29.02 o 
   3  -5   8     2141.66     2019.36     22.54 o 
   4  -5   8      350.15      325.41      5.07 o 
   5  -5   8       47.18       38.15      1.65 o 
   6  -5   8      109.16       98.93      2.29 o 
   7  -5   8        0.05       -0.49      1.07 o 
   8  -5   8       39.01       35.04      2.62 o 
   9  -5   8      120.41      117.06      3.46 o 
  10  -5   8       99.33      111.29      5.77 o 
  11  -5   8       68.27       68.30      5.54 o 
 -10  -4   8       22.16       22.67      2.54 o 
  -9  -4   8       58.24       57.16      2.43 o 
  -8  -4   8       67.37       68.30      2.61 o 
  -7  -4   8        1.45        0.92      1.11 o 
  -6  -4   8       20.88       13.12      1.03 o 
  -5  -4   8      373.71      357.34      5.88 o 
  -4  -4   8       86.66       71.62      2.52 o 
  -3  -4   8      290.81      268.55      4.06 o 
  -2  -4   8      250.63      252.90      3.19 o 
  -1  -4   8     1086.47     1048.52      9.40 o 
   0  -4   8      224.11      230.99      2.60 o 
   1  -4   8       38.64       51.97      1.31 o 
   2  -4   8     1017.97      905.11      9.66 o 
   3  -4   8     1632.09     1592.00     15.36 o 
   4  -4   8      537.86      538.64      5.84 o 
   5  -4   8      344.48      303.10      4.25 o 
   6  -4   8      195.52      215.47      3.51 o 
   7  -4   8        1.19       -0.11      0.79 o 
   8  -4   8      226.76      178.81      3.57 o 
   9  -4   8        0.00       -2.27      1.75 o 
  10  -4   8        8.47        8.22      1.41 o 
  11  -4   8      139.18      140.96      4.72 o 
  12  -4   8        1.36       -2.45      1.63 o 
 -11  -3   8       68.41       66.91      7.85 o 
 -10  -3   8        0.72       -0.40      1.15 o 
  -9  -3   8      379.46      371.22      7.95 o 
  -8  -3   8      243.62      248.26      5.52 o 
  -7  -3   8      101.64      106.84      3.09 o 
  -6  -3   8      230.66      204.92      3.71 o 
  -5  -3   8      920.79      922.73     11.67 o 
  -4  -3   8        2.44        7.09      0.51 o 
  -3  -3   8       31.43       31.54      0.79 o 
  -2  -3   8       58.93       63.43      1.20 o 
  -1  -3   8      627.35      641.24      5.48 o 
   0  -3   8       15.53       25.55      0.72 o 
   1  -3   8      347.14      378.41      3.82 o 
   2  -3   8      244.16      251.79      2.86 o 
   3  -3   8       86.60       75.06      1.31 o 
   4  -3   8      287.60      291.11      3.41 o 
   5  -3   8      358.66      360.03      4.58 o 
   6  -3   8       28.03       30.56      1.55 o 
   7  -3   8       37.35       23.80      1.43 o 
   8  -3   8        7.27        7.00      2.31 o 
   9  -3   8      529.38      498.40     13.85 o 
  10  -3   8       96.82      111.46      4.24 o 
  11  -3   8       25.75       23.54      3.23 o 
  12  -3   8        7.78       10.34      1.96 o 
 -11  -2   8        0.21       -0.07      1.11 o 
 -10  -2   8       36.61       36.76      1.96 o 
  -9  -2   8       50.59       54.18      3.92 o 
  -8  -2   8      507.65      512.61     10.05 o 
  -7  -2   8      282.81      248.76      5.33 o 
  -6  -2   8      188.35      172.78      2.73 o 
  -5  -2   8       96.39       97.84      1.67 o 
  -4  -2   8      153.00      165.32      2.92 o 
  -3  -2   8      275.63      297.92      2.87 o 
  -2  -2   8      404.52      464.42      4.03 o 
  -1  -2   8      465.81      536.49      4.93 o 
   0  -2   8       56.85       46.80      0.80 o 
   1  -2   8      168.73      152.86      2.09 o 
   2  -2   8      304.49      344.55      3.99 o 
   3  -2   8      129.52      128.06      1.80 o 
   4  -2   8       19.15       19.11      0.97 o 
   5  -2   8      105.78      118.07      2.33 o 
   6  -2   8        7.30        5.59      0.89 o 
   7  -2   8      332.21      286.49      5.33 o 
   8  -2   8        1.46        2.54      1.31 o 
   9  -2   8      203.40      187.16      5.22 o 
  10  -2   8       93.18       87.22      4.38 o 
  11  -2   8        6.85        6.92      2.31 o 
  12  -2   8      161.39      161.07      7.38 o 
  13  -2   8       85.44       94.15      6.00 o 
 -11  -1   8       13.08       15.18      1.22 o 
 -10  -1   8       15.60       16.15      1.31 o 
  -9  -1   8      469.60      440.65     17.54 o 
  -8  -1   8      602.55      596.34     15.03 o 
  -7  -1   8      184.38      183.47      2.80 o 
  -6  -1   8      110.82       97.87      2.22 o 
  -5  -1   8        1.49        0.68      0.48 o 
  -4  -1   8      166.22      135.71      1.98 o 
  -3  -1   8      539.66      566.67      6.92 o 
  -2  -1   8      359.13      380.18      3.28 o 
  -1  -1   8        0.08        0.29      0.38 o 
   0  -1   8      318.58      327.77      3.15 o 
   1  -1   8       46.70       44.42      1.03 o 
   2  -1   8      133.53      134.65      1.78 o 
   3  -1   8       39.50       47.47      0.98 o 
   4  -1   8      156.57      162.09      2.40 o 
   5  -1   8      154.24      175.93      2.59 o 
   6  -1   8      438.18      452.93      5.42 o 
   7  -1   8      274.17      272.52      5.06 o 
   8  -1   8       86.29      104.17      2.93 o 
   9  -1   8      383.64      370.25     10.38 o 
  10  -1   8        4.27        2.31      1.63 o 
  11  -1   8        2.82        1.85      2.31 o 
  12  -1   8        3.46       -2.31      2.31 o 
  13  -1   8       83.09       85.38      5.54 o 
 -11   0   8        6.89        5.54      0.95 o 
 -10   0   8       95.03       92.61      3.99 o 
  -9   0   8      186.92      185.07      5.54 o 
  -8   0   8       32.30       34.92      1.62 o 
  -7   0   8      544.14      521.52     14.77 o 
  -6   0   8       32.58       21.98      1.63 o 
  -5   0   8      410.49      412.08      7.99 o 
  -4   0   8      141.24      144.44      3.55 o 
  -3   0   8       38.05       28.74      0.62 o 
  -2   0   8       80.60       71.24      0.98 o 
  -1   0   8        1.15        1.22      0.36 o 
   0   0   8      577.08      660.19      6.54 o 
   1   0   8      374.61      413.42      3.63 o 
   2   0   8     1579.76     1703.73     14.04 o 
   3   0   8      126.63      123.59      1.90 o 
   4   0   8      475.18      399.20      4.92 o 
   5   0   8       90.27       62.64      1.43 o 
   6   0   8       96.34      101.72      2.27 o 
   7   0   8        7.59       10.76      0.95 o 
   8   0   8        3.16        1.28      0.84 o 
   9   0   8      107.86       94.11      2.83 o 
  10   0   8       87.20       93.00      3.59 o 
  11   0   8        1.66       -2.77      1.85 o 
  12   0   8        3.47        3.69      2.31 o 
  13   0   8       34.81       38.31      4.15 o 
 -11   1   8       31.76       31.69      1.77 o 
 -10   1   8        9.26        7.85      0.98 o 
  -9   1   8       15.86       13.38      0.98 o 
  -8   1   8       51.71       51.38      1.52 o 
  -7   1   8       57.35       48.46      3.69 o 
  -6   1   8       22.92       24.90      1.54 o 
  -5   1   8      467.86      420.59      7.95 o 
  -4   1   8        1.07        1.15      0.98 o 
  -3   1   8      293.00      294.55      3.85 o 
  -2   1   8      802.19      925.60      7.55 o 
  -1   1   8      161.19      156.33      1.52 o 
   0   1   8      523.55      484.64      4.74 o 
   1   1   8      344.13      334.64      3.01 o 
   2   1   8       46.46       34.05      0.80 o 
   3   1   8      502.69      518.83      5.47 o 
   4   1   8        6.50        3.15      0.54 o 
   5   1   8       43.96       43.19      1.12 o 
   6   1   8       60.73       48.93      1.43 o 
   7   1   8        8.04       10.33      2.68 o 
   8   1   8        0.06       -0.53      0.84 o 
   9   1   8      169.16      160.97      3.73 o 
  10   1   8       62.01       66.35      2.57 o 
  11   1   8      835.42      835.81     13.04 o 
  12   1   8      129.78      119.07      6.00 o 
  13   1   8        0.01        2.77      2.31 o 
 -11   2   8       34.66       39.78      1.96 o 
 -10   2   8      153.97      162.45      5.77 o 
  -9   2   8       42.55       36.46      2.31 o 
  -8   2   8      158.56      150.79      2.50 o 
  -7   2   8       71.64       80.70      1.80 o 
  -6   2   8       14.24       11.54      2.31 o 
  -5   2   8      139.51      133.13      3.21 o 
  -4   2   8      203.38      233.12      3.68 o 
  -3   2   8      982.08      987.72     10.18 o 
  -2   2   8       37.89       39.54      0.71 o 
  -1   2   8       62.22       60.74      0.78 o 
   0   2   8      391.54      457.27      4.26 o 
   1   2   8      113.96      111.12      1.32 o 
   2   2   8      297.32      387.05      6.22 o 
   3   2   8      501.83      562.67      5.88 o 
   4   2   8      371.65      363.76      4.05 o 
   5   2   8      348.63      347.75      4.27 o 
   6   2   8       91.07       94.71      1.87 o 
   7   2   8      425.84      414.53      5.17 o 
   8   2   8      217.99      207.94      3.63 o 
   9   2   8      127.70      113.37      3.01 o 
  10   2   8       12.74       12.58      1.33 o 
  11   2   8       49.97       47.65      2.42 o 
  12   2   8       22.15       26.60      2.77 o 
  13   2   8       62.08       60.85      3.41 o 
 -11   3   8      103.90      106.76      5.31 o 
 -10   3   8       11.23       13.85      2.31 o 
  -9   3   8      138.49      122.44      2.83 o 
  -8   3   8        0.06        0.99      0.85 o 
  -7   3   8        1.25        1.11      0.59 o 
  -6   3   8      172.64      173.48      2.73 o 
  -5   3   8       87.31       85.98      1.55 o 
  -4   3   8      493.93      466.01      6.27 o 
  -3   3   8       73.27       77.68      1.27 o 
  -2   3   8      403.90      376.20      3.69 o 
  -1   3   8       89.33       67.34      1.05 o 
   0   3   8       63.09       68.99      0.98 o 
   1   3   8        4.10        5.86      0.43 o 
   2   3   8        0.52       -0.21      0.40 o 
   3   3   8        5.12        2.12      0.48 o 
   4   3   8       73.04       80.20      3.56 o 
   5   3   8      951.44      982.29     10.57 o 
   6   3   8      592.99      637.91      9.01 o 
   7   3   8     1048.57     1014.57     11.12 o 
   8   3   8       15.78       24.66      1.80 o 
   9   3   8       84.49       79.77      2.66 o 
  10   3   8        2.37        2.84      1.40 o 
  11   3   8        0.01       -1.55      1.14 o 
  12   3   8        2.21        1.85      1.63 o 
  13   3   8        0.71       -1.62      1.63 o 
 -10   4   8      146.51      142.96      6.69 o 
  -9   4   8      177.30      171.98      3.59 o 
  -8   4   8       17.44       13.31      1.18 o 
  -7   4   8        1.19        0.29      0.86 o 
  -6   4   8      118.45      101.59      2.03 o 
  -5   4   8      143.52      141.46      2.53 o 
  -4   4   8       41.90       28.15      1.38 o 
  -3   4   8      697.26      752.44      7.10 o 
  -2   4   8      158.98      191.50      2.20 o 
  -1   4   8      396.49      386.93      4.27 o 
   0   4   8        0.29        2.48      0.44 o 
   1   4   8      289.75      351.92      3.69 o 
   2   4   8      822.59      900.29      9.60 o 
   3   4   8      297.79      297.17      3.44 o 
   4   4   8      123.81      131.01      2.51 o 
   5   4   8        0.25        2.07      0.64 o 
   6   4   8      522.36      491.53      5.86 o 
   7   4   8     2642.16     2720.68     30.23 o 
   8   4   8      822.13      849.63     11.52 o 
   9   4   8       51.35       48.83      2.13 o 
  10   4   8       95.14       94.80      2.93 o 
  11   4   8      221.24      218.36      5.85 o 
  12   4   8        4.83        4.48      3.00 o 
  13   4   8      100.66      100.91      4.15 o 
 -10   5   8       47.77       45.84      2.43 o 
  -9   5   8       27.59       33.52      1.73 o 
  -8   5   8       16.35       16.65      1.97 o 
  -7   5   8       18.51       19.45      1.28 o 
  -6   5   8        1.65        0.46      0.80 o 
  -5   5   8      980.31      893.27     11.49 o 
  -4   5   8      410.59      441.26      4.83 o 
  -3   5   8      725.45      757.94      7.89 o 
  -2   5   8       79.62       70.22      1.37 o 
  -1   5   8       34.74       28.33      0.99 o 
   0   5   8      734.60      706.29      6.39 o 
   1   5   8       40.80       40.11      1.16 o 
   2   5   8      138.87      120.70      2.06 o 
   3   5   8       31.41       34.83      1.02 o 
   4   5   8      195.59      213.77      3.02 o 
   5   5   8       20.59       21.80      0.99 o 
   6   5   8       59.89       67.16      1.91 o 
   7   5   8       27.69       25.40      1.60 o 
   8   5   8      128.88      115.86      3.10 o 
   9   5   8       26.03       25.62      1.76 o 
  10   5   8        1.90        2.97      1.14 o 
  11   5   8        0.05        0.92      2.31 o 
  12   5   8       66.93       65.95      3.46 o 
  13   5   8       16.29       14.11      2.28 o 
 -10   6   8       34.43       44.26      2.17 o 
  -9   6   8       34.13       39.79      2.10 o 
  -8   6   8        3.78        6.64      1.70 o 
  -7   6   8       62.10       72.27      2.37 o 
  -6   6   8        4.13        3.61      1.27 o 
  -5   6   8       55.38       47.30      1.52 o 
  -4   6   8        4.70        6.36      0.84 o 
  -3   6   8     1243.26     1254.84     15.91 o 
  -2   6   8      482.23      471.90      5.28 o 
  -1   6   8       81.13       84.49      1.62 o 
   0   6   8      183.56      177.86      2.04 o 
   1   6   8        1.56        0.74      0.49 o 
   2   6   8       25.17       20.47      1.07 o 
   3   6   8       28.14       26.98      1.04 o 
   4   6   8      252.07      260.96      3.55 o 
   5   6   8      564.26      581.27      6.36 o 
   6   6   8       78.63       81.76      2.08 o 
   7   6   8       11.61       14.32      1.20 o 
   8   6   8       74.22       68.17      2.48 o 
   9   6   8       20.86       19.75      1.67 o 
  10   6   8       98.35       89.46      2.93 o 
  11   6   8      145.75      166.90      6.46 o 
  12   6   8       37.24       30.18      2.61 o 
  -9   7   8       91.01      103.17      3.10 o 
  -8   7   8       10.92       15.00      1.49 o 
  -7   7   8        2.93        2.03      0.70 o 
  -6   7   8       91.76       87.29      2.04 o 
  -5   7   8      386.66      407.09      5.94 o 
  -4   7   8       34.90       25.82      1.25 o 
  -3   7   8       12.44       12.18      0.97 o 
  -2   7   8      296.13      286.77      4.46 o 
  -1   7   8       17.44       19.88      1.07 o 
   0   7   8      476.94      493.26      5.47 o 
   1   7   8      166.11      162.21      2.42 o 
   2   7   8        8.23        6.43      0.73 o 
   3   7   8      134.20      142.23      2.40 o 
   4   7   8        7.61       10.54      1.27 o 
   5   7   8       89.35       82.07      2.26 o 
   6   7   8        0.62       -0.25      0.84 o 
   7   7   8       12.57       13.65      1.20 o 
   8   7   8       51.10       57.36      2.40 o 
   9   7   8       46.25       54.86      3.25 o 
  10   7   8       37.95       37.39      2.21 o 
  11   7   8       47.77       47.36      2.94 o 
  12   7   8        5.49       10.34      2.10 o 
  -8   8   8        7.90        9.02      1.06 o 
  -7   8   8       10.32       14.42      1.28 o 
  -6   8   8        5.96        5.97      0.88 o 
  -5   8   8       12.75       10.00      1.12 o 
  -4   8   8       49.98       43.76      1.59 o 
  -3   8   8        2.58        5.38      0.97 o 
  -2   8   8      135.22      120.41      5.72 o 
  -1   8   8     1379.48     1338.38     15.17 o 
   0   8   8       63.45       53.84      1.64 o 
   1   8   8      211.49      208.30      2.96 o 
   2   8   8       13.32       17.02      1.04 o 
   3   8   8      144.44      161.66      2.71 o 
   4   8   8       18.34       21.88      1.31 o 
   5   8   8       18.97       25.09      1.43 o 
   6   8   8       69.06       60.14      2.01 o 
   7   8   8      122.05      109.27      3.20 o 
   8   8   8       90.10       93.92      2.93 o 
   9   8   8       11.98       13.67      1.60 o 
  10   8   8       96.47       97.48      3.18 o 
  11   8   8        0.42        1.22      1.85 o 
  12   8   8        2.23        1.85      1.77 o 
  -8   9   8        3.48        2.77      1.09 o 
  -7   9   8       13.49       17.82      1.49 o 
  -6   9   8        7.12        5.94      1.14 o 
  -5   9   8        0.07        0.37      1.22 o 
  -4   9   8       30.51       41.79      1.90 o 
  -3   9   8      200.45      188.27      3.90 o 
  -2   9   8      100.91       95.73      2.66 o 
  -1   9   8      107.27      111.69      4.68 o 
   0   9   8      197.04      188.65      3.52 o 
   1   9   8      580.87      573.04      7.95 o 
   2   9   8      387.57      364.56      6.52 o 
   3   9   8        0.86        1.63      0.86 o 
   4   9   8        0.00        0.00      1.07 o 
   5   9   8      181.69      170.31      3.40 o 
   6   9   8      130.21      116.84      2.88 o 
   7   9   8       85.14       77.42      2.66 o 
   8   9   8        4.98        6.04      1.41 o 
   9   9   8       44.45       46.15      2.40 o 
  10   9   8        2.66        2.62      1.33 o 
  11   9   8        0.37        0.59      1.77 o 
  -7  10   8      251.46      285.14      5.48 o 
  -6  10   8       29.64       31.81      1.76 o 
  -5  10   8        0.02       -0.03      1.14 o 
  -4  10   8       17.82       14.11      1.41 o 
  -3  10   8        0.02        0.46      1.31 o 
  -2  10   8       38.25       34.54      1.94 o 
  -1  10   8      279.08      270.64      5.15 o 
   0  10   8        1.76        1.85      0.92 o 
   1  10   8        0.25        0.69      0.92 o 
   2  10   8      197.07      205.14      3.86 o 
   3  10   8      154.33      159.68      3.81 o 
   4  10   8        7.74        7.81      1.33 o 
   5  10   8       17.14       18.14      1.67 o 
   6  10   8      156.99      160.18      4.90 o 
   7  10   8      258.53      235.17      6.20 o 
   8  10   8        8.31        8.31      1.96 o 
   9  10   8        5.48        6.69      1.96 o 
  10  10   8      137.09      154.61      7.38 o 
  -6  11   8       97.03      118.96      3.44 o 
  -5  11   8       47.24       53.40      2.40 o 
  -4  11   8      129.58      129.99      3.55 o 
  -3  11   8       14.39       10.24      1.44 o 
  -2  11   8        6.97        7.08      1.33 o 
  -1  11   8        4.78        5.25      1.22 o 
   0  11   8       14.35        9.03      1.49 o 
   1  11   8       10.59       12.14      1.31 o 
   2  11   8       23.16       21.61      1.55 o 
   3  11   8      179.78      182.70      4.35 o 
   4  11   8       44.13       42.13      2.30 o 
   5  11   8        2.51        4.32      1.77 o 
   6  11   8        5.24        5.54      1.96 o 
   7  11   8        2.53        2.10      2.31 o 
   8  11   8       17.68       22.22      2.61 o 
   9  11   8        4.31        8.54      2.28 o 
  -4  12   8        6.08        6.49      1.49 o 
  -3  12   8       32.16       38.22      2.21 o 
  -2  12   8        3.92        3.42      1.41 o 
  -1  12   8       10.08       10.94      1.49 o 
   0  12   8       21.69       25.64      1.94 o 
   1  12   8       12.02       17.97      1.76 o 
   2  12   8       10.60        9.50      1.36 o 
   3  12   8       47.94       48.57      2.18 o 
   4  12   8       25.06       26.31      2.61 o 
   5  12   8       67.70       70.31      3.74 o 
   6  12   8        0.23       -1.01      1.77 o 
   7  12   8       68.52       83.18      4.38 o 
   8  12   8       10.81       10.47      3.00 o 
  -2  13   8       82.74       91.58      3.18 o 
  -1  13   8      363.10      373.22     10.08 o 
   0  13   8       32.10       30.88      2.21 o 
   1  13   8        3.17        4.62      1.49 o 
   2  13   8       36.08       38.25      2.30 o 
   3  13   8        8.25        6.77      1.60 o 
   4  13   8       47.72       43.32      5.77 o 
   5  13   8        4.57        3.23      2.28 o 
   6  13   8       13.23       10.32      3.92 o 
  -2 -11   9      116.87      122.85      4.72 o 
  -1 -11   9       49.80       50.03      4.85 o 
   0 -11   9       57.09       64.50      6.69 o 
   1 -11   9       17.94       27.51      2.94 o 
   2 -11   9      216.17      272.76     10.61 o 
   3 -11   9        0.38        4.38      2.28 o 
  -5 -10   9       85.23       98.09      3.88 o 
  -4 -10   9       20.07       24.26      2.43 o 
  -3 -10   9        4.32        4.87      1.77 o 
  -2 -10   9        0.03       -1.15      1.63 o 
  -1 -10   9      220.04      210.18      6.03 o 
   0 -10   9       32.66       37.56      3.92 o 
   1 -10   9       66.07       56.29      3.46 o 
   2 -10   9       14.76       15.41      1.87 o 
   3 -10   9       14.65       15.99      2.54 o 
   4 -10   9        0.04       -0.42      1.77 o 
   5 -10   9       51.47       54.00      3.59 o 
  -6  -9   9       11.94       13.04      2.77 o 
  -5  -9   9        6.18       11.17      1.77 o 
  -4  -9   9        0.47       -0.21      1.44 o 
  -3  -9   9       95.33       98.58      3.74 o 
  -2  -9   9       54.42       57.34      3.09 o 
  -1  -9   9        1.64        0.69      1.63 o 
   0  -9   9       25.42       21.66      2.28 o 
   1  -9   9        5.45        4.74      1.77 o 
   2  -9   9       31.74       28.05      2.13 o 
   3  -9   9        0.38        0.92      1.52 o 
   4  -9   9        1.02       -1.15      1.63 o 
   5  -9   9       13.78       21.49      2.43 o 
   6  -9   9       53.59       57.79      4.38 o 
   7  -9   9       25.61       33.29      2.94 o 
  -7  -8   9       15.75       16.21      1.77 o 
  -6  -8   9        0.09        0.72      1.44 o 
  -5  -8   9        2.98        1.38      1.44 o 
  -4  -8   9       59.93       60.76      2.88 o 
  -3  -8   9       22.63       27.12      2.10 o 
  -2  -8   9       11.25        8.87      1.63 o 
  -1  -8   9        4.28        4.62      1.63 o 
   0  -8   9      177.87      174.05      5.05 o 
   1  -8   9      433.85      397.57      7.09 o 
   2  -8   9        0.76        0.78      1.22 o 
   3  -8   9      152.43      147.92      3.81 o 
   4  -8   9       21.89       23.38      1.94 o 
   5  -8   9        0.36       -0.46      1.85 o 
   6  -8   9       63.18       58.46      3.26 o 
   7  -8   9       86.97       97.39      4.85 o 
   8  -8   9       41.55       50.67      3.41 o 
  -8  -7   9        2.04        2.10      1.69 o 
  -7  -7   9        3.87        1.76      1.06 o 
  -6  -7   9       26.18       24.06      1.97 o 
  -5  -7   9        5.11        5.60      1.32 o 
  -4  -7   9        5.44        1.91      1.14 o 
  -3  -7   9      364.16      347.51      6.42 o 
  -2  -7   9       73.79       53.31      2.21 o 
  -1  -7   9       20.70       18.87      1.43 o 
   0  -7   9       20.99       16.32      1.31 o 
   1  -7   9      137.81      123.33      2.88 o 
   2  -7   9       67.84       67.51      2.77 o 
   3  -7   9      765.74      719.72      9.91 o 
   4  -7   9      229.58      216.51      4.78 o 
   5  -7   9       23.02       24.74      1.87 o 
   6  -7   9        1.60        2.54      1.63 o 
   7  -7   9      301.70      315.09      7.66 o 
   8  -7   9       72.13       81.36      3.92 o 
   9  -7   9        7.48        9.93      2.28 o 
  -9  -6   9        5.51        4.74      1.77 o 
  -8  -6   9        1.59        2.72      1.44 o 
  -7  -6   9       36.46       38.96      1.67 o 
  -6  -6   9        3.89        4.29      1.34 o 
  -5  -6   9       42.75       36.50      2.73 o 
  -4  -6   9       56.37       64.59      2.51 o 
  -3  -6   9      239.44      196.24      5.09 o 
  -2  -6   9       82.46       52.56      1.82 o 
  -1  -6   9       40.73       33.10      1.59 o 
   0  -6   9       42.65       32.78      1.38 o 
   1  -6   9       26.53       28.85      1.35 o 
   2  -6   9      967.52      910.98     11.87 o 
   3  -6   9       70.60       60.96      2.01 o 
   4  -6   9       50.14       52.46      2.01 o 
   5  -6   9      213.90      201.02      4.13 o 
   6  -6   9       38.70       33.59      2.74 o 
   7  -6   9      317.66      315.72      6.21 o 
   8  -6   9      334.32      336.49     13.48 o 
   9  -6   9       74.02       85.49      3.20 o 
  10  -6   9       11.04       16.61      3.23 o 
 -10  -5   9        3.72       10.71      1.77 o 
  -9  -5   9        6.45        5.54      1.63 o 
  -8  -5   9      266.07      273.36      6.50 o 
  -7  -5   9        9.57       13.53      1.63 o 
  -6  -5   9        4.96        4.59      0.75 o 
  -5  -5   9       70.47       67.52      1.95 o 
  -4  -5   9       31.45       34.64      3.58 o 
  -3  -5   9      501.68      450.78      7.49 o 
  -2  -5   9       65.22       66.61      3.06 o 
  -1  -5   9       69.97       81.38      1.89 o 
   0  -5   9       10.69        9.33      0.93 o 
   1  -5   9      261.58      234.31      3.57 o 
   2  -5   9       14.83       13.13      1.10 o 
   3  -5   9      891.23      833.94     10.06 o 
   4  -5   9       42.15       42.55      1.56 o 
   5  -5   9      667.68      625.88      7.80 o 
   6  -5   9      433.38      436.09      5.90 o 
   7  -5   9       37.65       40.90      2.13 o 
   8  -5   9       40.50       44.57      2.30 o 
   9  -5   9       10.73       10.78      1.89 o 
  10  -5   9        2.04        0.73      2.22 o 
  11  -5   9       17.44       24.04      2.61 o 
 -10  -4   9       38.65       45.49      2.77 o 
  -9  -4   9       60.53       56.63      3.00 o 
  -8  -4   9        0.03       -0.73      1.11 o 
  -7  -4   9        6.33        9.88      1.44 o 
  -6  -4   9        0.60        0.73      1.11 o 
  -5  -4   9      210.82      226.94      4.00 o 
  -4  -4   9     1082.23      995.29     14.87 o 
  -3  -4   9      244.64      209.15      3.93 o 
  -2  -4   9      143.22      145.91      2.75 o 
  -1  -4   9        0.96        1.79      0.77 o 
   0  -4   9      361.09      332.63      4.48 o 
   1  -4   9       29.27       24.86      1.00 o 
   2  -4   9        0.05        0.33      0.41 o 
   3  -4   9      164.00      155.11      2.53 o 
   4  -4   9     1008.23     1021.25     10.93 o 
   5  -4   9        0.01        1.31      0.86 o 
   6  -4   9        0.00        0.78      0.89 o 
   7  -4   9      160.08      127.31      2.68 o 
   8  -4   9        9.72       10.38      1.49 o 
   9  -4   9       30.42       30.22      1.94 o 
  10  -4   9      390.52      379.25     10.31 o 
  11  -4   9        4.30        4.62      1.77 o 
 -10  -3   9        0.82        1.25      1.11 o 
  -9  -3   9       23.05       22.61      1.63 o 
  -8  -3   9      212.13      220.62      5.19 o 
  -7  -3   9      149.71      150.07      4.62 o 
  -6  -3   9      129.78      114.30      3.09 o 
  -5  -3   9       70.72       61.54      2.10 o 
  -4  -3   9       35.85       23.81      0.94 o 
  -3  -3   9       21.96       21.41      0.72 o 
  -2  -3   9     1284.12     1244.77     10.21 o 
  -1  -3   9       32.99       24.14      0.74 o 
   0  -3   9        0.30        0.37      0.43 o 
   1  -3   9      106.64       87.99      2.04 o 
   2  -3   9      121.89      123.35      1.78 o 
   3  -3   9       87.83       72.02      1.42 o 
   4  -3   9      206.39      200.62      2.63 o 
   5  -3   9       63.99       60.79      1.96 o 
   6  -3   9      110.49       87.44      2.31 o 
   7  -3   9        4.45        4.19      1.28 o 
   8  -3   9      292.01      318.78     10.26 o 
   9  -3   9       42.27       42.32      2.76 o 
  10  -3   9       61.87       75.06      3.41 o 
  11  -3   9        4.22        3.23      2.31 o 
  12  -3   9      118.04      116.77      7.38 o 
 -10  -2   9       13.21       13.23      1.85 o 
  -9  -2   9       38.89       36.89      2.08 o 
  -8  -2   9      528.88      509.14     21.92 o 
  -7  -2   9        5.82        4.35      1.38 o 
  -6  -2   9       27.88       32.13      1.14 o 
  -5  -2   9       25.37       21.41      1.22 o 
  -4  -2   9      543.01      499.40      6.01 o 
  -3  -2   9       34.25       46.34      0.89 o 
  -2  -2   9      101.07      107.66      1.33 o 
  -1  -2   9      104.00      108.78      1.43 o 
   0  -2   9       30.53       29.86      0.83 o 
   1  -2   9      373.91      378.50      3.99 o 
   2  -2   9        0.37        0.62      0.49 o 
   3  -2   9        9.69        5.12      0.58 o 
   4  -2   9      473.79      522.33      5.55 o 
   5  -2   9        1.22        1.94      0.77 o 
   6  -2   9      106.16       83.85      2.57 o 
   7  -2   9     1388.10     1307.98     21.64 o 
   8  -2   9       22.40       15.04      3.23 o 
   9  -2   9      182.61      192.32      8.77 o 
  10  -2   9        0.16       -0.46      1.63 o 
  11  -2   9       29.61       36.46      3.69 o 
  12  -2   9      142.17      158.30      7.38 o 
 -11  -1   9       17.33       16.61      1.31 o 
 -10  -1   9      112.53      111.19      3.09 o 
  -9  -1   9        8.72        7.62      0.98 o 
  -8  -1   9      107.42      104.81      2.03 o 
  -7  -1   9      147.90      141.39      3.19 o 
  -6  -1   9       11.11       19.47      0.95 o 
  -5  -1   9     2064.72     1984.11     21.87 o 
  -4  -1   9      403.78      372.41      4.56 o 
  -3  -1   9        7.00        5.49      0.93 o 
  -2  -1   9       66.69       63.55      0.91 o 
  -1  -1   9        6.35        8.02      0.54 o 
   0  -1   9      261.35      286.73      3.34 o 
   1  -1   9       16.16       23.42      0.74 o 
   2  -1   9      516.12      526.04      5.55 o 
   3  -1   9       95.90       98.98      1.69 o 
   4  -1   9      540.10      555.40      5.86 o 
   5  -1   9       60.93       47.63      1.40 o 
   6  -1   9      231.42      274.45      4.59 o 
   7  -1   9      642.51      616.21      9.94 o 
   8  -1   9        0.41       -0.82      1.00 o 
   9  -1   9       37.70       49.70      2.76 o 
  10  -1   9       11.82       13.40      1.96 o 
  11  -1   9        0.39       -0.69      2.08 o 
  12  -1   9       59.61       62.30      4.62 o 
  13  -1   9       92.02       92.77      6.00 o 
 -11   0   9        0.01        1.15      0.98 o 
 -10   0   9      156.04      149.34      2.91 o 
  -9   0   9      297.87      298.44      8.77 o 
  -7   0   9       94.08       98.76      5.08 o 
  -6   0   9       70.50       69.23      4.15 o 
  -5   0   9      918.34      910.68     15.98 o 
  -4   0   9      855.91      928.75     11.42 o 
  -3   0   9       79.26       88.94      1.46 o 
  -2   0   9      413.68      413.17      4.01 o 
  -1   0   9      280.05      303.98      3.13 o 
   0   0   9       58.63       63.56      1.29 o 
   1   0   9       79.89       71.48      1.01 o 
   2   0   9      429.70      431.24      4.41 o 
   3   0   9      733.05      788.79      7.81 o 
   4   0   9      554.03      560.57      6.39 o 
   5   0   9        3.12        1.43      0.64 o 
   6   0   9        0.05        1.25      0.73 o 
   7   0   9      142.12      129.18      2.71 o 
   8   0   9      178.48      163.67      3.23 o 
   9   0   9       61.07       57.77      2.21 o 
  10   0   9       42.01       39.95      2.61 o 
  11   0   9        1.91        0.77      1.44 o 
  12   0   9        0.50        1.38      2.31 o 
  13   0   9        2.15        0.92      2.31 o 
 -11   1   9       17.33       19.38      1.85 o 
 -10   1   9       75.29       83.91      3.46 o 
  -9   1   9        0.15        0.23      0.69 o 
  -8   1   9       34.76       31.84      3.23 o 
  -7   1   9        1.14        3.23      1.85 o 
  -6   1   9      582.94      596.74     16.15 o 
  -5   1   9      950.75      844.27     14.82 o 
  -4   1   9     1456.24     1442.64     24.30 o 
  -3   1   9      137.96      122.43      1.65 o 
  -2   1   9      605.35      570.29      5.12 o 
  -1   1   9        5.17        9.52      0.41 o 
   0   1   9      102.81      121.57      1.51 o 
   1   1   9     2153.85     2249.30     18.02 o 
   2   1   9       72.48       85.72      1.39 o 
   3   1   9        0.12       -0.43      0.51 o 
   4   1   9       25.72       22.22      0.90 o 
   5   1   9        3.95        2.75      0.66 o 
   6   1   9       16.33       10.78      0.87 o 
   7   1   9      288.49      290.30      4.66 o 
   8   1   9      129.12      121.15      2.71 o 
   9   1   9       23.91       21.69      2.18 o 
  10   1   9      121.92      114.06      3.20 o 
  11   1   9        4.87        4.78      1.27 o 
  12   1   9        7.07        6.46      2.31 o 
  13   1   9        5.74        5.08      2.77 o 
 -11   2   9       13.63       20.77      1.85 o 
 -10   2   9       31.60       31.09      2.31 o 
  -9   2   9      123.28      133.53      3.09 o 
  -8   2   9       19.50       18.46      2.77 o 
  -7   2   9      178.94      155.99      6.46 o 
  -6   2   9        8.15        6.46      1.85 o 
  -5   2   9        2.56       -0.69      0.98 o 
  -4   2   9      144.45      153.39      2.23 o 
  -3   2   9       51.06       65.97      1.19 o 
  -2   2   9      819.33      826.54      7.28 o 
  -1   2   9     1315.62     1391.33     11.37 o 
   0   2   9       76.90       75.45      1.09 o 
   1   2   9       24.28       13.19      0.77 o 
   2   2   9        5.54        9.91      0.61 o 
   3   2   9     1086.13     1144.72     12.05 o 
   4   2   9      304.78      309.03      3.62 o 
   5   2   9      370.10      363.27      4.23 o 
   6   2   9        3.49        7.85      0.80 o 
   7   2   9      380.60      360.28      5.48 o 
   8   2   9     1152.35     1168.70     14.98 o 
   9   2   9       19.67       16.01      1.49 o 
  10   2   9       69.00       71.61      2.66 o 
  11   2   9      125.96      124.14      5.55 o 
  12   2   9        1.95        1.38      1.63 o 
  13   2   9      116.58      116.00      4.40 o 
 -10   3   9       67.73       78.92      3.69 o 
  -9   3   9        7.47        7.59      0.92 o 
  -8   3   9       94.35       92.47      2.19 o 
  -7   3   9        2.38        4.12      0.56 o 
  -6   3   9       64.17       64.77      1.33 o 
  -5   3   9     2389.99     2308.62     28.78 o 
  -4   3   9      242.50      265.87      3.90 o 
  -3   3   9       73.97       83.69      1.70 o 
  -2   3   9       27.78       27.42      0.69 o 
  -1   3   9       40.64       47.42      0.94 o 
   0   3   9       23.78       30.64      0.69 o 
   1   3   9      530.80      542.08      4.78 o 
   2   3   9      319.29      333.16      3.86 o 
   3   3   9      117.97      123.93      2.47 o 
   4   3   9        7.71       14.54      0.83 o 
   5   3   9        0.16        2.49      1.29 o 
   6   3   9      156.04      148.69      2.49 o 
   7   3   9      340.51      335.98      7.39 o 
   8   3   9     2307.55     2342.20     41.43 o 
   9   3   9      512.52      533.78      8.88 o 
  10   3   9      159.94      162.94      4.00 o 
  11   3   9       60.60       65.67      2.66 o 
  12   3   9       74.76       68.61      3.41 o 
  13   3   9        5.29        4.20      1.77 o 
 -10   4   9        0.05        0.40      1.15 o 
  -9   4   9       82.56       81.50      2.37 o 
  -8   4   9        0.14       -0.08      1.29 o 
  -7   4   9       17.82       14.66      1.55 o 
  -6   4   9       30.64       25.82      1.05 o 
  -5   4   9      353.56      316.31      4.64 o 
  -4   4   9      593.68      551.38      7.47 o 
  -3   4   9       14.76       14.14      0.63 o 
  -2   4   9      773.14      782.06      7.38 o 
  -1   4   9       53.14       49.88      1.14 o 
   0   4   9      492.88      521.19      6.52 o 
   1   4   9      120.64      137.51      1.86 o 
   2   4   9      576.84      585.28      7.01 o 
   3   4   9       15.17       16.43      0.94 o 
   4   4   9       15.94       12.02      0.80 o 
   5   4   9       70.06       81.61      1.80 o 
   6   4   9     1622.93     1607.03     18.21 o 
   7   4   9     3672.40     3568.21     47.76 o 
   8   4   9      123.50      126.32      2.93 o 
   9   4   9      100.33      102.82      3.01 o 
  10   4   9        8.32        8.40      1.33 o 
  11   4   9      125.66      134.97      3.63 o 
  12   4   9        0.65       -1.15      1.63 o 
  13   4   9        9.96       12.39      2.10 o 
 -10   5   9        0.80        2.14      1.14 o 
  -9   5   9        7.24        9.61      1.28 o 
  -8   5   9       44.21       46.13      1.84 o 
  -7   5   9        1.60        3.03      1.00 o 
  -6   5   9       13.58       14.68      1.50 o 
  -5   5   9      369.49      356.88      6.28 o 
  -4   5   9      338.67      360.99      4.53 o 
  -3   5   9     2342.40     2253.20     24.78 o 
  -2   5   9      838.97      802.62      8.43 o 
  -1   5   9       20.69       23.59      0.81 o 
   0   5   9      379.40      359.03      3.84 o 
   1   5   9       35.12       36.44      1.00 o 
   2   5   9      199.17      201.44      3.03 o 
   3   5   9     1064.84     1107.74     11.83 o 
   4   5   9        1.96        1.89      0.67 o 
   5   5   9      222.70      202.63      2.99 o 
   6   5   9       57.68       47.35      1.66 o 
   7   5   9     1418.26     1373.51     17.29 o 
   8   5   9      476.52      466.15      6.80 o 
   9   5   9       85.12       85.11      2.75 o 
  10   5   9        1.26        2.13      1.22 o 
  11   5   9       19.40       18.05      1.76 o 
  12   5   9        3.23        6.00      1.96 o 
  13   5   9       16.84       18.40      2.43 o 
  -9   6   9       46.10       50.88      2.10 o 
  -8   6   9       79.77       90.98      2.72 o 
  -7   6   9      109.92      106.59      3.15 o 
  -6   6   9      334.49      343.95      6.28 o 
  -5   6   9      496.58      459.96      6.37 o 
  -4   6   9       35.48       30.82      1.25 o 
  -3   6   9      317.92      279.20      4.29 o 
  -2   6   9      105.29      100.56      2.32 o 
  -1   6   9      158.67      150.03      2.48 o 
   0   6   9      952.14      872.19     10.08 o 
   1   6   9      832.46      887.69      9.29 o 
   2   6   9       53.03       70.25      1.66 o 
   3   6   9      125.75      119.53      2.95 o 
   4   6   9      514.50      462.04      7.58 o 
   5   6   9       67.83       68.51      2.01 o 
   6   6   9       26.50       29.82      1.43 o 
   7   6   9       13.85       15.88      1.25 o 
   8   6   9      100.70       88.52      2.75 o 
   9   6   9       15.22       16.05      2.69 o 
  10   6   9       16.53       15.47      2.78 o 
  11   6   9      155.86      164.52      4.26 o 
  12   6   9       62.12       74.13      3.59 o 
  -9   7   9       16.92       17.20      1.62 o 
  -8   7   9       78.43       89.51      2.91 o 
  -7   7   9       43.88       44.07      2.10 o 
  -6   7   9      109.64      119.40      2.41 o 
  -5   7   9      340.30      359.82      6.66 o 
  -4   7   9      631.93      599.11      8.31 o 
  -3   7   9      159.04      152.32      2.85 o 
  -2   7   9      206.95      212.22      4.00 o 
  -1   7   9      158.16      155.72      3.65 o 
   0   7   9      400.67      396.08      4.59 o 
   1   7   9       49.50       47.76      1.28 o 
   2   7   9      628.45      638.00      9.02 o 
   3   7   9      210.72      215.70      3.40 o 
   4   7   9       88.03       96.57      2.33 o 
   5   7   9      389.34      360.12      5.48 o 
   6   7   9       49.65       45.38      1.72 o 
   7   7   9      300.86      297.50      4.96 o 
   8   7   9        6.33        6.37      1.33 o 
   9   7   9       16.34       12.34      1.60 o 
  10   7   9        4.13        5.97      1.49 o 
  11   7   9        0.32       -0.46      1.63 o 
  12   7   9        7.65        9.05      1.96 o 
  -8   8   9       14.67       19.10      1.96 o 
  -7   8   9       11.64       13.43      1.02 o 
  -6   8   9      150.55      167.01      3.23 o 
  -5   8   9       77.37       79.63      2.15 o 
  -4   8   9       90.81       84.38      2.20 o 
  -3   8   9       10.43        9.32      1.02 o 
  -2   8   9        6.29        4.95      0.97 o 
  -1   8   9        0.68       -0.12      0.92 o 
   0   8   9        4.16        3.30      1.07 o 
   1   8   9      178.82      186.30      3.07 o 
   2   8   9        8.02        8.01      0.85 o 
   3   8   9       68.10       59.24      2.43 o 
   4   8   9        0.31        1.78      1.40 o 
   5   8   9       47.98       46.63      1.93 o 
   6   8   9        2.90        4.00      1.02 o 
   7   8   9        5.18        5.51      1.08 o 
   8   8   9       25.81       30.80      2.03 o 
   9   8   9      143.76      143.91      5.20 o 
  10   8   9       21.94       23.47      2.03 o 
  11   8   9       30.48       30.57      2.61 o 
  -7   9   9       66.18       85.84      2.57 o 
  -6   9   9       24.76       28.21      1.62 o 
  -5   9   9        0.29        1.48      0.95 o 
  -4   9   9        5.08        4.89      1.37 o 
  -3   9   9        1.26        0.60      0.95 o 
  -2   9   9        0.78        3.23      1.07 o 
  -1   9   9       45.24       44.88      2.03 o 
   0   9   9       51.28       58.12      2.30 o 
   1   9   9       86.75       86.92      3.06 o 
   2   9   9      339.12      306.09      7.46 o 
   3   9   9      141.42      141.41      3.46 o 
   4   9   9       31.93       32.71      1.94 o 
   5   9   9      196.83      189.79      4.27 o 
   6   9   9      163.22      146.69      3.71 o 
   7   9   9      219.25      232.61      6.03 o 
   8   9   9      109.50       95.27      3.74 o 
   9   9   9        0.16       -0.69      1.63 o 
  10   9   9        2.49        1.68      1.85 o 
  11   9   9        0.60        2.77      2.77 o 
  -6  10   9       18.00       23.21      1.62 o 
  -5  10   9       21.07       25.38      1.76 o 
  -4  10   9      187.78      195.33      4.25 o 
  -3  10   9        3.58        5.49      1.62 o 
  -2  10   9       10.59       13.59      1.33 o 
  -1  10   9        4.38        7.36      1.22 o 
   0  10   9       98.68       98.12      5.07 o 
   1  10   9        0.04        0.51      1.02 o 
   2  10   9       91.20       83.34      2.41 o 
   3  10   9       86.92       89.98      2.93 o 
   4  10   9       23.03       20.56      1.67 o 
   5  10   9      283.89      281.91      7.09 o 
   6  10   9       30.13       28.77      2.43 o 
   7  10   9       11.75       11.04      2.10 o 
   8  10   9       11.51       14.54      2.28 o 
   9  10   9        5.56        4.38      1.96 o 
  10  10   9       13.38       11.35      2.28 o 
  -5  11   9        8.26        9.66      1.41 o 
  -4  11   9        5.72        4.77      1.33 o 
  -3  11   9       71.85       75.09      2.91 o 
  -2  11   9       39.59       37.89      2.03 o 
  -1  11   9       24.16       15.87      1.70 o 
   0  11   9        0.00       -1.63      1.58 o 
   1  11   9      371.43      361.91      6.75 o 
   2  11   9      278.31      295.14      5.07 o 
   3  11   9       62.10       56.29      2.13 o 
   4  11   9       92.20       90.07      3.01 o 
   5  11   9        2.03        3.34      1.71 o 
   6  11   9       18.13       18.62      2.43 o 
   7  11   9       23.91       24.03      2.61 o 
   8  11   9       19.48       17.55      2.28 o 
   9  11   9        0.05       -0.23      2.08 o 
  -4  12   9       65.97       72.57      2.91 o 
  -3  12   9       26.18       25.34      1.94 o 
  -2  12   9       97.05       97.71      3.29 o 
  -1  12   9        5.03        7.50      1.49 o 
   0  12   9        3.07        6.35      1.41 o 
   1  12   9        2.45        1.60      1.22 o 
   2  12   9       17.62       15.36      1.76 o 
   3  12   9       35.37       36.77      2.01 o 
   4  12   9      252.32      249.70      5.50 o 
   5  12   9      508.78      498.01     10.77 o 
   6  12   9        0.93        0.46      1.96 o 
   7  12   9        5.08        4.62      3.00 o 
  -1  13   9        1.42        2.28      1.64 o 
   0  13   9       16.66       18.27      1.76 o 
   1  13   9       57.51       53.76      2.72 o 
   2  13   9       38.81       36.46      3.92 o 
   3  13   9        6.18        3.99      1.85 o 
   4  13   9        0.34       -2.11      1.41 o 
   5  13   9       19.24       21.27      2.61 o 
  -3 -10  10       66.31       95.70      4.07 o 
  -2 -10  10      217.28      238.32      7.62 o 
  -1 -10  10      131.82      156.53      9.46 o 
   0 -10  10        5.77        3.92      3.00 o 
   1 -10  10      110.31      120.31      7.85 o 
   2 -10  10       68.39       82.96      6.46 o 
   3 -10  10       46.22       46.15      4.62 o 
   4 -10  10        6.30        3.69      2.10 o 
  -5  -9  10       43.56       44.10      2.76 o 
  -4  -9  10        0.00        1.15      1.63 o 
  -3  -9  10        0.01       -1.79      1.62 o 
  -2  -9  10       23.21       26.68      2.43 o 
  -1  -9  10        9.55       13.56      2.10 o 
   0  -9  10       14.21       12.87      2.10 o 
   1  -9  10       22.08       28.31      4.15 o 
   2  -9  10       93.99      107.54      4.24 o 
   3  -9  10       67.87       76.87      3.01 o 
   4  -9  10       63.33       73.15      3.59 o 
   5  -9  10      105.32      111.00      4.57 o 
   6  -9  10       39.53       38.89      7.15 o 
  -7  -8  10       73.51       72.02      2.99 o 
  -6  -8  10       35.37       45.78      3.46 o 
  -5  -8  10      208.94      236.02      5.85 o 
  -4  -8  10        1.25        0.46      1.31 o 
  -3  -8  10        9.83       12.86      1.77 o 
  -2  -8  10       87.39       95.07      3.74 o 
  -1  -8  10       26.95       32.81      4.62 o 
   0  -8  10       42.80       39.85      2.76 o 
   1  -8  10       72.25       66.11      3.26 o 
   2  -8  10       19.04       15.58      1.67 o 
   3  -8  10      296.37      295.68      5.95 o 
   4  -8  10      150.36      171.89      4.35 o 
   5  -8  10       23.80       26.32      2.61 o 
   6  -8  10        1.06        1.51      1.77 o 
   7  -8  10        0.08        2.77      1.96 o 
   8  -8  10        7.49        5.54      3.69 o 
  -8  -7  10      512.81      571.60     22.85 o 
  -7  -7  10        6.89        6.79      1.71 o 
  -6  -7  10       86.81       93.72      2.78 o 
  -5  -7  10       22.24       21.09      1.55 o 
  -4  -7  10        1.50        2.59      1.22 o 
  -3  -7  10      147.55      159.74      6.95 o 
  -2  -7  10        2.34        3.23      1.18 o 
  -1  -7  10        0.01        1.21      1.22 o 
   0  -7  10      418.14      396.41      7.08 o 
   1  -7  10        2.38        6.33      1.15 o 
   2  -7  10        0.02       -1.25      1.14 o 
   3  -7  10        2.40       -0.18      1.26 o 
   4  -7  10       12.47       10.90      1.60 o 
   5  -7  10       11.79       11.03      1.60 o 
   6  -7  10       16.05       11.09      1.96 o 
   7  -7  10      117.82      115.92      5.31 o 
   8  -7  10        1.57        3.23      2.77 o 
   9  -7  10        0.58        0.46      1.96 o 
  -8  -6  10       24.42       34.77      2.43 o 
  -7  -6  10       30.91       29.35      2.28 o 
  -6  -6  10        2.19        2.82      1.00 o 
  -5  -6  10      161.19      148.33      5.50 o 
  -4  -6  10        3.12        3.72      1.42 o 
  -3  -6  10      119.10      122.68      3.18 o 
  -2  -6  10       26.53       16.60      1.29 o 
  -1  -6  10        1.09        2.93      1.08 o 
   0  -6  10       80.91       74.02      2.23 o 
   1  -6  10        0.56        1.32      0.89 o 
   2  -6  10      339.39      337.07      5.36 o 
   3  -6  10       57.78       53.05      2.01 o 
   4  -6  10        8.87        5.89      1.20 o 
   5  -6  10        0.81        1.69      1.33 o 
   6  -6  10       21.59       20.58      1.91 o 
   7  -6  10       48.49       51.58      3.09 o 
   8  -6  10       35.73       34.97      2.77 o 
   9  -6  10       27.59       25.26      2.61 o 
  10  -6  10       57.25       59.88      3.74 o 
  -9  -5  10        6.27       11.17      1.77 o 
  -8  -5  10       69.12       73.62      3.09 o 
  -7  -5  10       19.23       19.94      2.54 o 
  -6  -5  10        0.25        0.46      0.75 o 
  -5  -5  10       64.14       70.04      2.59 o 
  -4  -5  10        0.61        0.51      0.95 o 
  -3  -5  10        8.03        4.02      1.14 o 
  -2  -5  10      648.23      571.35      8.02 o 
  -1  -5  10       35.03       30.27      1.49 o 
   0  -5  10      637.74      602.28      8.63 o 
   1  -5  10      950.83      919.07     10.91 o 
   2  -5  10        4.86        7.25      1.03 o 
   3  -5  10        0.02       -0.29      0.97 o 
   4  -5  10      131.26      123.85      2.88 o 
   5  -5  10        3.17        2.90      1.02 o 
   6  -5  10       14.62       12.87      1.60 o 
   7  -5  10       70.82       63.19      3.46 o 
   8  -5  10       17.63       17.90      4.15 o 
   9  -5  10       63.60       70.88      3.59 o 
  10  -5  10       75.76       81.83      3.88 o 
  -9  -4  10       54.79       58.13      3.46 o 
  -8  -4  10      149.65      154.56      4.20 o 
  -7  -4  10       20.07       20.85      2.54 o 
  -6  -4  10       27.11       24.94      2.54 o 
  -5  -4  10       56.72       46.72      1.44 o 
  -4  -4  10      156.51      148.48      3.05 o 
  -3  -4  10       25.71       20.80      1.28 o 
  -2  -4  10       29.35       20.35      1.21 o 
  -1  -4  10        0.63        1.03      0.84 o 
   0  -4  10      408.19      384.10      4.51 o 
   1  -4  10      620.04      569.60      6.31 o 
   2  -4  10      739.24      708.42      7.65 o 
   3  -4  10     1320.94     1261.41     14.48 o 
   4  -4  10      178.18      165.32      4.06 o 
   5  -4  10       38.03       36.19      1.48 o 
   6  -4  10       75.85       70.17      2.02 o 
   7  -4  10      109.56      120.98      2.51 o 
   8  -4  10      306.39      296.73      5.77 o 
   9  -4  10       15.25       17.26      1.76 o 
  10  -4  10       88.95       97.26      3.28 o 
  11  -4  10      322.76      346.00     10.61 o 
 -10  -3  10       76.41       82.15      3.69 o 
  -9  -3  10        2.13       -0.66      1.38 o 
  -8  -3  10      139.17      144.49      3.74 o 
  -7  -3  10       17.09       19.01      1.44 o 
  -6  -3  10      179.22      187.84     10.61 o 
  -5  -3  10      163.01      149.72      6.69 o 
  -4  -3  10      143.43      132.47      2.51 o 
  -3  -3  10        2.33        8.04      0.84 o 
  -2  -3  10      666.51      631.88      7.51 o 
  -1  -3  10      992.93      946.54      9.07 o 
   0  -3  10      461.43      432.30      5.09 o 
   1  -3  10      828.90      784.92      8.32 o 
   2  -3  10     1728.73     1649.26     16.62 o 
   3  -3  10       48.25       48.70      1.29 o 
   4  -3  10       50.91       37.75      1.58 o 
   5  -3  10       22.97       18.07      1.19 o 
   6  -3  10      179.76      159.24      3.23 o 
   7  -3  10        1.27        0.36      1.02 o 
   8  -3  10      328.56      313.26      7.51 o 
   9  -3  10        3.42        2.15      1.44 o 
  10  -3  10       68.37       66.08      3.26 o 
  11  -3  10       39.34       38.31      4.15 o 
  12  -3  10      304.74      346.70      8.64 o 
 -10  -2  10      132.73      137.67      8.31 o 
  -9  -2  10      466.76      455.41     14.08 o 
  -8  -2  10        2.89        4.25      0.98 o 
  -7  -2  10      189.20      170.93      9.23 o 
  -6  -2  10      163.04      153.47      8.31 o 
  -5  -2  10       78.10       81.38      1.76 o 
  -4  -2  10      143.62      133.71      2.25 o 
  -3  -2  10       54.61       59.74      1.07 o 
  -2  -2  10      389.44      383.26      4.25 o 
  -1  -2  10        7.57       12.62      0.67 o 
   0  -2  10      177.26      156.41      2.40 o 
   1  -2  10      745.29      708.46      7.02 o 
   2  -2  10       33.13       38.59      1.63 o 
   3  -2  10      464.00      438.38      5.07 o 
   4  -2  10       34.14       27.70      1.20 o 
   5  -2  10      319.77      295.95      4.40 o 
   6  -2  10       40.14       40.43      1.72 o 
   7  -2  10       54.16       46.49      3.78 o 
   8  -2  10      346.94      313.27      7.34 o 
   9  -2  10      112.43      116.58      5.08 o 
  10  -2  10       71.63       72.23      3.26 o 
  11  -2  10        0.82        2.64      1.77 o 
  12  -2  10        2.90        4.62      2.77 o 
 -10  -1  10      240.49      220.28      5.31 o 
  -9  -1  10      145.32      147.67      3.69 o 
  -8  -1  10      242.65      257.63      8.08 o 
  -7  -1  10       22.23       19.68      0.86 o 
  -6  -1  10       16.36       18.19      0.81 o 
  -5  -1  10      168.81      147.86      2.23 o 
  -4  -1  10       90.22       65.30      1.41 o 
  -3  -1  10       48.74       35.94      1.04 o 
  -2  -1  10      129.57      125.78      1.54 o 
  -1  -1  10       29.53       34.33      0.92 o 
   0  -1  10      649.48      608.64      5.99 o 
   1  -1  10      139.23      142.06      1.90 o 
   2  -1  10     1155.31     1201.37     12.36 o 
   3  -1  10        1.78        2.51      0.65 o 
   4  -1  10     1015.76      972.57     10.27 o 
   5  -1  10      261.42      270.41      4.10 o 
   6  -1  10      184.97      190.67      4.00 o 
   7  -1  10       73.11       69.66      2.82 o 
   8  -1  10       27.20       27.10      2.10 o 
   9  -1  10       72.32       89.81      3.59 o 
  10  -1  10      161.55      158.81      4.90 o 
  11  -1  10       82.22       91.63      3.92 o 
  12  -1  10        6.27        4.62      2.77 o 
 -10   0  10      295.99      268.14      8.31 o 
  -7   0  10      611.54      567.67     16.15 o 
  -6   0  10       64.39       86.30      4.62 o 
  -5   0  10      338.44      362.47      7.48 o 
  -4   0  10       19.04       16.15      0.72 o 
  -3   0  10      248.42      245.03      3.21 o 
  -2   0  10       11.88       16.22      0.59 o 
  -1   0  10      199.87      229.76      2.93 o 
   0   0  10       44.97       41.14      0.99 o 
   1   0  10      174.24      198.30      2.07 o 
   2   0  10       27.75       25.58      0.80 o 
   3   0  10      124.90      121.99      1.80 o 
   4   0  10      388.96      362.92      4.46 o 
   5   0  10      740.66      721.26      8.13 o 
   6   0  10      366.70      362.94      4.97 o 
   7   0  10      204.50      191.76      3.57 o 
   8   0  10        8.55        9.93      1.15 o 
   9   0  10      188.49      179.93      4.99 o 
  10   0  10      157.36      148.38      4.90 o 
  11   0  10       32.48       29.34      2.77 o 
  12   0  10        1.28        4.15      2.77 o 
  13   0  10       70.72       81.23      5.54 o 
 -10   1  10        0.13       -1.38      0.92 o 
  -8   1  10       13.10       11.08      2.77 o 
  -7   1  10       22.72       15.69      2.77 o 
  -6   1  10       69.33       64.61      4.15 o 
  -5   1  10        8.27        6.46      1.85 o 
  -4   1  10       40.22       34.43      0.82 o 
  -3   1  10      143.15      122.66      1.70 o 
  -2   1  10       82.54       71.93      1.07 o 
  -1   1  10       80.87       85.44      1.17 o 
   0   1  10      267.65      259.29      3.21 o 
   1   1  10      684.62      718.70      6.07 o 
   2   1  10       36.70       35.83      0.96 o 
   3   1  10      113.30       99.50      1.75 o 
   4   1  10      214.17      225.53      3.05 o 
   5   1  10        0.23        0.86      0.69 o 
   6   1  10        6.75        9.06      0.92 o 
   7   1  10      444.68      410.14      6.11 o 
   8   1  10       17.36       14.78      1.40 o 
   9   1  10       14.75       18.42      1.60 o 
  10   1  10       34.03       40.14      2.17 o 
  11   1  10      119.76      135.71      3.73 o 
  12   1  10       46.67       49.38      4.15 o 
  13   1  10       23.56       29.08      4.15 o 
 -10   2  10       43.06       41.54      2.31 o 
  -9   2  10        3.95        2.77      2.31 o 
  -8   2  10       21.37       19.38      2.77 o 
  -7   2  10       11.79       10.61      2.31 o 
  -6   2  10        1.52        0.00      1.85 o 
  -5   2  10      827.81      760.43     13.84 o 
  -4   2  10      479.98      435.28      4.74 o 
  -3   2  10      370.58      383.28      4.85 o 
  -2   2  10      587.75      552.23      5.42 o 
  -1   2  10      158.82      138.78      1.48 o 
   0   2  10       90.60      100.64      1.33 o 
   1   2  10     2027.12     2102.92     16.93 o 
   2   2  10        0.00        1.38      0.50 o 
   3   2  10      430.29      434.45      5.45 o 
   4   2  10      244.94      221.21      3.05 o 
   5   2  10      176.70      184.63      2.60 o 
   6   2  10      323.30      311.01      4.39 o 
   7   2  10       92.04       83.36      2.24 o 
   8   2  10      513.09      539.91      7.67 o 
   9   2  10       62.47       57.69      2.40 o 
  10   2  10       14.12       13.65      1.60 o 
  11   2  10      170.79      171.83      4.17 o 
  12   2  10       39.90       41.17      5.54 o 
  13   2  10        0.70        3.99      1.85 o 
 -10   3  10       16.17       14.55      1.85 o 
  -9   3  10       21.01       18.38      1.39 o 
  -8   3  10       53.52       47.54      1.52 o 
  -7   3  10      164.94      182.30      2.81 o 
  -6   3  10       61.85       65.47      1.40 o 
  -5   3  10      100.66      100.29      1.81 o 
  -4   3  10      119.57      111.55      2.66 o 
  -3   3  10      100.00       88.83      1.76 o 
  -2   3  10       50.74       45.38      0.89 o 
  -1   3  10      110.79       95.80      1.31 o 
   0   3  10      198.70      209.60      2.27 o 
   1   3  10     1424.73     1532.09     12.00 o 
   2   3  10      699.46      666.14      6.31 o 
   3   3  10        9.97        9.23      0.84 o 
   4   3  10      421.03      434.77      5.59 o 
   5   3  10      102.00       91.50      1.90 o 
   6   3  10       37.76       27.43      1.38 o 
   7   3  10       53.76       42.14      1.78 o 
   8   3  10      214.11      214.50      3.92 o 
   9   3  10       65.59       73.61      2.66 o 
  10   3  10       38.09       40.55      2.30 o 
  11   3  10       33.20       31.51      2.13 o 
  12   3  10        0.49       -0.69      1.63 o 
  13   3  10       26.03       23.31      2.61 o 
 -10   4  10       10.52       10.15      1.31 o 
  -9   4  10      118.23      116.49      3.22 o 
  -8   4  10       60.07       70.21      3.39 o 
  -7   4  10       57.60       69.44      1.91 o 
  -6   4  10       78.95       83.46      2.15 o 
  -5   4  10      264.07      234.26      3.66 o 
  -4   4  10      183.73      199.74      3.21 o 
  -3   4  10      550.90      541.86      5.76 o 
  -2   4  10      172.57      149.29      2.27 o 
  -1   4  10       51.08       56.40      1.27 o 
   0   4  10        1.65        2.87      0.77 o 
   1   4  10       15.61       13.40      0.68 o 
   2   4  10      515.83      521.14      6.63 o 
   3   4  10       11.65       15.19      0.89 o 
   4   4  10       62.74       60.05      1.93 o 
   5   4  10       45.43       53.44      1.48 o 
   6   4  10      643.67      651.37      8.87 o 
   7   4  10       37.74       49.25      1.85 o 
   8   4  10      103.93      106.80      2.65 o 
   9   4  10        0.84        0.16      1.14 o 
  10   4  10       92.67       88.81      3.53 o 
  11   4  10        3.85        4.02      1.41 o 
  12   4  10      105.13       97.02      5.31 o 
  13   4  10        0.22        2.54      1.96 o 
  -9   5  10        0.81       -0.65      1.00 o 
  -8   5  10      157.72      162.39      3.59 o 
  -7   5  10       40.21       45.06      1.88 o 
  -6   5  10       26.64       34.82      1.55 o 
  -5   5  10        0.10        1.64      0.86 o 
  -4   5  10       94.90       90.36      1.80 o 
  -3   5  10      130.23      134.21      3.06 o 
  -2   5  10      326.32      292.93      3.93 o 
  -1   5  10      246.12      222.09      2.94 o 
   0   5  10       86.58       99.04      1.75 o 
   1   5  10     1013.01     1013.51     10.59 o 
   2   5  10       32.67       42.31      1.35 o 
   3   5  10       18.04       18.03      1.01 o 
   4   5  10       20.98       18.79      1.03 o 
   5   5  10      127.16      118.62      2.59 o 
   6   5  10      352.96      347.72      5.73 o 
   7   5  10      527.45      507.42      7.32 o 
   8   5  10      384.15      367.91      5.88 o 
   9   5  10      193.17      196.25      5.14 o 
  10   5  10      111.59      108.62      5.94 o 
  11   5  10       18.93       26.84      2.03 o 
  12   5  10       59.39       63.59      3.41 o 
  -9   6  10       12.50        7.72      1.28 o 
  -8   6  10       29.41       38.44      1.94 o 
  -7   6  10       23.52       25.49      1.55 o 
  -6   6  10      102.41       90.10      2.64 o 
  -5   6  10       23.57       24.11      1.10 o 
  -4   6  10       14.68       18.47      1.00 o 
  -3   6  10      501.53      482.90      6.73 o 
  -2   6  10       41.52       35.04      1.73 o 
  -1   6  10      209.25      212.51      3.55 o 
   0   6  10       18.80       14.93      0.96 o 
   1   6  10      138.59      148.15      2.59 o 
   2   6  10       55.86       50.36      1.52 o 
   3   6  10        2.37        3.42      0.97 o 
   4   6  10       10.58       15.16      1.07 o 
   5   6  10      166.34      160.30      3.05 o 
   6   6  10       50.72       52.46      1.78 o 
   7   6  10        0.00       -0.69      0.92 o 
   8   6  10       96.43       91.70      2.93 o 
   9   6  10       50.38       43.10      2.21 o 
  10   6  10      594.81      604.27     10.12 o 
  11   6  10       25.66       32.00      2.21 o 
  12   6  10        9.33       11.24      2.10 o 
  -8   7  10        2.83        3.49      1.80 o 
  -7   7  10       18.39       17.73      1.55 o 
  -6   7  10       67.71       69.57      2.45 o 
  -5   7  10        0.10        1.10      0.80 o 
  -4   7  10       51.17       60.06      1.88 o 
  -3   7  10       67.95       66.66      1.87 o 
  -2   7  10        0.02        0.67      0.84 o 
  -1   7  10       86.63       77.07      2.06 o 
   0   7  10      142.92      134.78      2.42 o 
   1   7  10       99.49       99.59      2.17 o 
   2   7  10       16.77       19.31      1.10 o 
   3   7  10       28.38       33.59      1.76 o 
   4   7  10      447.65      435.46      7.28 o 
   5   7  10        1.99        2.00      1.07 o 
   6   7  10       27.24       28.30      1.49 o 
   7   7  10        0.31       -0.12      0.97 o 
   8   7  10       54.31       52.89      2.46 o 
   9   7  10       32.32       35.45      2.13 o 
  10   7  10       70.86       60.06      2.75 o 
  11   7  10       86.02      105.17      3.46 o 
  12   7  10       17.57       19.89      3.92 o 
  -8   8  10       16.67       12.80      2.54 o 
  -7   8  10       66.34       67.41      2.57 o 
  -6   8  10       63.32       60.71      1.80 o 
  -5   8  10        0.02       -0.64      0.84 o 
  -4   8  10       22.41       17.15      1.20 o 
  -3   8  10        6.61        6.40      1.58 o 
  -2   8  10      132.28      122.77      2.69 o 
  -1   8  10       29.48       26.14      1.43 o 
   0   8  10      284.97      289.27      4.75 o 
   1   8  10      674.81      670.64      8.99 o 
   2   8  10      271.90      281.15      4.50 o 
   3   8  10       90.53       81.29      2.48 o 
   4   8  10        0.35        0.77      1.07 o 
   5   8  10       10.26       10.45      1.92 o 
   6   8  10       37.63       36.03      2.03 o 
   7   8  10      124.63      120.60      3.37 o 
   8   8  10      121.09      119.25      4.07 o 
   9   8  10       15.59       14.92      2.10 o 
  10   8  10      114.98      126.20      5.08 o 
  11   8  10       15.27       18.92      3.69 o 
  -7   9  10       35.15       47.04      3.00 o 
  -6   9  10       91.37       88.97      2.57 o 
  -5   9  10        2.02        1.69      1.07 o 
  -4   9  10        9.50        8.60      1.22 o 
  -3   9  10        0.75        1.15      0.95 o 
  -2   9  10      102.58      111.76      3.01 o 
  -1   9  10      103.81      104.98      2.93 o 
   0   9  10      376.02      366.11      6.48 o 
   1   9  10       10.97        8.84      1.33 o 
   2   9  10        2.02        2.44      1.02 o 
   3   9  10       29.49       28.37      1.87 o 
   4   9  10       64.60       64.83      2.40 o 
   5   9  10       82.25       79.99      3.34 o 
   6   9  10       82.50       91.10      3.10 o 
   7   9  10      349.23      356.41      9.92 o 
   8   9  10        1.26        1.15      1.63 o 
   9   9  10       18.73       25.79      2.43 o 
  10   9  10       13.74       14.63      2.28 o 
  11   9  10       20.92       18.00      3.23 o 
  -6  10  10        0.40       -1.58      1.06 o 
  -5  10  10       14.43       18.65      1.57 o 
  -4  10  10        3.86        2.34      1.14 o 
  -3  10  10       50.60       56.09      2.30 o 
  -2  10  10       24.21       26.66      3.07 o 
  -1  10  10        0.03        1.54      1.07 o 
   0  10  10      295.47      296.90      5.68 o 
   1  10  10      288.89      283.57      5.60 o 
   2  10  10      779.35      760.57     10.37 o 
   3  10  10      335.21      329.05     10.33 o 
   4  10  10       19.58       18.99      1.67 o 
   5  10  10      261.01      249.40      5.41 o 
   6  10  10      199.07      196.37      9.46 o 
   7  10  10        0.02        0.00      1.63 o 
   8  10  10       83.28       86.78      3.92 o 
   9  10  10        4.25        3.92      1.96 o 
  10  10  10        9.23        8.77      2.28 o 
  -5  11  10        0.14       -0.89      1.14 o 
  -4  11  10        0.04        1.88      1.22 o 
  -3  11  10        9.83       11.28      1.49 o 
  -2  11  10        4.19        4.62      1.33 o 
  -1  11  10        0.50        0.00      1.07 o 
   0  11  10       21.40       21.83      1.87 o 
   1  11  10       26.00       29.74      1.87 o 
   2  11  10        0.65        1.88      1.22 o 
   3  11  10        6.55        5.54      1.25 o 
   4  11  10      285.14      284.47      5.86 o 
   5  11  10       98.21      106.31      3.46 o 
   6  11  10      136.15      123.74      9.23 o 
   7  11  10        0.00        0.46      1.63 o 
   8  11  10        4.76        3.69      1.96 o 
   9  11  10        2.21        4.62      1.96 o 
  -3  12  10        8.87        6.78      1.49 o 
  -2  12  10       34.36       32.49      2.10 o 
  -1  12  10       29.21       33.90      2.13 o 
   0  12  10        0.02        1.08      1.33 o 
   1  12  10        6.03        5.29      1.41 o 
   2  12  10       31.26       29.23      2.21 o 
   3  12  10        4.53        4.13      1.41 o 
   4  12  10       21.26       18.41      1.66 o 
   5  12  10       37.65       38.90      3.09 o 
   6  12  10       51.09       55.04      4.38 o 
   7  12  10       95.60       95.77      4.24 o 
   0  13  10        2.33        2.68      1.49 o 
   1  13  10       23.11       26.52      2.10 o 
   2  13  10        0.47       -1.38      1.33 o 
   3  13  10       31.99       30.83      2.30 o 
   4  13  10       10.63       11.57      3.69 o 
   5  13  10        0.03       -1.15      1.96 o 
  -2 -10  11      240.77      260.44      6.97 o 
  -1 -10  11        0.00        3.10      1.77 o 
   0 -10  11        0.02       -0.29      1.77 o 
   1 -10  11       11.47       19.46      2.43 o 
   2 -10  11       51.22       61.01      3.74 o 
   3 -10  11       22.14       23.08      3.69 o 
  -4  -9  11       83.57       91.30      3.55 o 
  -3  -9  11      144.17      169.52      5.19 o 
  -2  -9  11       51.74       65.97      6.00 o 
  -1  -9  11      127.83      131.90      5.54 o 
   0  -9  11       14.04       16.29      2.10 o 
   1  -9  11       62.56       78.81      3.74 o 
   2  -9  11       41.28       41.79      3.23 o 
   3  -9  11      114.73      132.10      4.90 o 
   4  -9  11        4.09        2.08      1.96 o 
   5  -9  11       34.62       36.02      3.00 o 
  -6  -8  11        0.25        0.15      1.44 o 
  -5  -8  11        1.66        0.15      1.44 o 
  -4  -8  11       13.67       18.62      1.88 o 
  -3  -8  11       24.99       24.20      2.10 o 
  -2  -8  11       50.92       46.87      2.76 o 
  -1  -8  11      120.19      119.25      4.07 o 
   0  -8  11        2.31        3.23      2.77 o 
   1  -8  11      141.22      155.77      9.23 o 
   2  -8  11      132.55      121.67      4.62 o 
   3  -8  11        2.01       -0.62      1.33 o 
   4  -8  11      131.14      125.44      5.57 o 
   5  -8  11      132.97      135.38      4.72 o 
   6  -8  11       19.64       20.07      3.00 o 
   7  -8  11       60.07       61.39      3.92 o 
  -7  -7  11       19.76       26.69      2.77 o 
  -6  -7  11        0.35       -0.29      1.09 o 
  -5  -7  11        1.45        1.82      1.28 o 
  -4  -7  11        0.54        3.20      1.22 o 
  -3  -7  11        0.04        2.06      1.28 o 
  -2  -7  11       68.42       69.81      3.69 o 
  -1  -7  11       86.82       98.86      5.31 o 
   0  -7  11        1.69        2.46      1.44 o 
   1  -7  11        6.26        3.23      1.63 o 
   2  -7  11      128.22      130.43      4.40 o 
   3  -7  11        0.07       -0.77      1.33 o 
   4  -7  11       12.20        9.92      1.79 o 
   5  -7  11        0.00        0.92      2.18 o 
   6  -7  11        2.80        1.62      1.63 o 
   7  -7  11        3.32        5.31      1.96 o 
   8  -7  11      170.75      211.03      6.92 o 
  -8  -6  11        1.34        2.39      1.77 o 
  -7  -6  11        0.93        1.85      1.63 o 
  -6  -6  11        0.50        0.39      0.78 o 
  -5  -6  11        0.04       -0.46      1.00 o 
  -4  -6  11       28.74       40.46      3.41 o 
  -3  -6  11      366.21      347.48      6.29 o 
  -2  -6  11        4.20        4.72      1.22 o 
  -1  -6  11       23.61       30.50      1.66 o 
   0  -6  11      262.90      275.58      4.75 o 
   1  -6  11      362.09      348.24      6.38 o 
   2  -6  11       48.39       52.99      2.08 o 
   3  -6  11      124.16      105.77      3.10 o 
   4  -6  11       60.25       50.56      2.40 o 
   5  -6  11      252.39      266.52      5.50 o 
   6  -6  11       57.33       55.43      2.62 o 
   7  -6  11       83.91       95.87      4.07 o 
   8  -6  11        0.03        0.96      2.08 o 
   9  -6  11        1.16       -0.34      1.77 o 
  -8  -5  11       16.75       16.61      1.96 o 
  -7  -5  11       44.11       48.72      2.43 o 
  -6  -5  11       18.26       16.21      1.77 o 
  -5  -5  11        9.39       12.28      1.06 o 
  -4  -5  11       37.92       24.59      1.34 o 
  -3  -5  11      177.91      164.96      3.59 o 
  -2  -5  11       70.72       52.06      1.87 o 
  -1  -5  11      178.19      172.99      3.37 o 
   0  -5  11       31.55       30.24      1.55 o 
   1  -5  11      145.02      142.50      2.73 o 
   2  -5  11       21.42       26.02      1.49 o 
   3  -5  11      176.25      165.49      3.34 o 
   4  -5  11       73.72       72.47      2.36 o 
   5  -5  11      381.66      364.03      6.75 o 
   6  -5  11       41.28       40.94      2.13 o 
   7  -5  11      173.96      194.54      5.55 o 
   8  -5  11        0.87        0.00      1.63 o 
   9  -5  11       62.56       73.49      4.38 o 
  10  -5  11        0.09       -1.15      1.96 o 
  -9  -4  11      112.60      114.71     11.54 o 
  -8  -4  11      119.35      132.60      3.88 o 
  -7  -4  11      118.36      121.68      3.74 o 
  -6  -4  11        5.05        4.62      1.31 o 
  -5  -4  11       70.25       78.80      3.00 o 
  -4  -4  11      125.42      107.05      2.51 o 
  -3  -4  11      347.96      340.13      5.88 o 
  -2  -4  11      264.35      240.51      4.01 o 
  -1  -4  11      341.71      337.99      4.50 o 
   0  -4  11      103.43       89.71      1.95 o 
   1  -4  11        0.00        0.14      0.63 o 
   2  -4  11       20.84       20.82      1.27 o 
   3  -4  11      193.28      179.44      3.12 o 
   4  -4  11      161.86      166.16      3.34 o 
   5  -4  11       15.47       20.59      1.43 o 
   6  -4  11       10.10        6.72      1.20 o 
   7  -4  11       16.46       16.95      1.82 o 
   8  -4  11        0.57        0.46      1.63 o 
   9  -4  11      190.20      178.44      5.55 o 
  10  -4  11        9.44       12.58      2.28 o 
  11  -4  11       16.96       15.23      3.23 o 
  -9  -3  11       27.76       29.68      1.77 o 
  -8  -3  11        7.97        4.62      1.31 o 
  -7  -3  11        1.92        3.69      1.11 o 
  -6  -3  11        1.95        3.36      1.11 o 
  -5  -3  11       10.83       12.48      1.31 o 
  -4  -3  11       48.47       50.97      1.47 o 
  -3  -3  11      198.68      180.66      3.00 o 
  -2  -3  11       49.34       41.50      1.35 o 
  -1  -3  11      163.87      145.39      2.42 o 
   0  -3  11      349.02      319.28      3.89 o 
   1  -3  11      539.79      547.46      6.13 o 
   2  -3  11     2381.68     2349.55     23.37 o 
   3  -3  11        6.28        6.59      1.09 o 
   4  -3  11       42.76       49.63      3.00 o 
   5  -3  11        3.53        1.88      1.20 o 
   6  -3  11       17.87       18.86      1.67 o 
   7  -3  11       44.70       36.04      2.13 o 
   8  -3  11        0.00       -2.77      2.31 o 
   9  -3  11       98.41      111.69      6.00 o 
  10  -3  11       39.40       36.00      4.15 o 
  11  -3  11        0.03        0.92      2.77 o 
  -9  -2  11       29.26       29.08      2.31 o 
  -8  -2  11       90.91       89.48      6.00 o 
  -7  -2  11        3.67        4.49      1.85 o 
  -6  -2  11       24.23       23.15      1.44 o 
  -5  -2  11       28.04       24.66      1.28 o 
  -4  -2  11       59.90       63.03      2.80 o 
  -3  -2  11      180.75      160.81      2.48 o 
  -2  -2  11     1174.88     1109.90     11.37 o 
  -1  -2  11        6.68        3.92      0.69 o 
   0  -2  11       97.44      102.72      1.81 o 
   1  -2  11       14.37       12.52      0.87 o 
   2  -2  11       29.55       38.84      2.36 o 
   3  -2  11       57.88       59.12      1.60 o 
   4  -2  11      105.66      116.47      2.26 o 
   5  -2  11      852.18      830.39      9.68 o 
   6  -2  11       62.81       52.34      2.01 o 
   7  -2  11      155.95      151.11      3.23 o 
   8  -2  11        4.19        3.54      1.44 o 
   9  -2  11       13.75       12.73      1.96 o 
  10  -2  11        3.24        0.46      1.63 o 
  11  -2  11        0.55        0.00      2.31 o 
  -9  -1  11        1.27        0.92      1.38 o 
  -8  -1  11       96.06       83.77      2.10 o 
  -7  -1  11        7.00        8.09      1.38 o 
  -6  -1  11      122.58      113.08      2.03 o 
  -5  -1  11       43.73       48.14      1.23 o 
  -4  -1  11      489.82      446.15      5.47 o 
  -3  -1  11       37.92       32.28      1.04 o 
  -2  -1  11        1.52        2.96      0.47 o 
  -1  -1  11      159.64      182.89      2.44 o 
   0  -1  11      575.12      554.28      6.05 o 
   1  -1  11      535.25      529.31      6.43 o 
   2  -1  11        6.35        5.25      0.79 o 
   3  -1  11        6.01        5.21      1.35 o 
   4  -1  11       84.37       73.65      1.60 o 
   5  -1  11       34.32       33.27      1.43 o 
   6  -1  11      100.72       70.37      2.40 o 
   7  -1  11      119.57       89.16      2.83 o 
   8  -1  11        0.38        4.63      1.96 o 
   9  -1  11       18.41       19.00      2.10 o 
  10  -1  11        9.06        9.23      1.96 o 
  11  -1  11       10.01       16.39      2.28 o 
  12  -1  11       88.84      113.53      6.46 o 
  -7   0  11        2.93        3.69      2.31 o 
  -6   0  11      192.99      155.07      6.46 o 
  -5   0  11        0.04        0.46      0.51 o 
  -4   0  11      105.03      101.16      3.29 o 
  -3   0  11        0.99        0.99      0.57 o 
  -2   0  11      550.31      510.54      4.99 o 
  -1   0  11        9.50        9.76      0.60 o 
   0   0  11      202.57      189.20      2.49 o 
   1   0  11       10.94       12.31      0.78 o 
   2   0  11       88.50       85.78      1.42 o 
   3   0  11      171.56      175.97      2.52 o 
   4   0  11       29.26       28.94      1.05 o 
   5   0  11       71.15       87.13      2.01 o 
   6   0  11        1.52        7.55      1.08 o 
   7   0  11       24.35       31.49      1.55 o 
   8   0  11        8.94       13.59      1.25 o 
   9   0  11        0.00        0.13      1.49 o 
  10   0  11       45.56       39.80      2.76 o 
  11   0  11        0.32        0.69      1.63 o 
  12   0  11        0.77        3.23      2.31 o 
  -8   1  11        1.81        0.46      2.31 o 
  -7   1  11        0.19        2.31      1.85 o 
  -6   1  11      962.53      941.04     24.46 o 
  -5   1  11       82.74       79.46      1.77 o 
  -4   1  11       69.49       44.86      1.32 o 
  -3   1  11      362.76      351.58      5.50 o 
  -2   1  11       15.06       14.80      0.52 o 
  -1   1  11        2.67        3.89      0.87 o 
   0   1  11       84.87       81.48      1.33 o 
   1   1  11      345.95      340.12      3.49 o 
   2   1  11       43.97       44.84      1.05 o 
   3   1  11        7.79        5.05      0.64 o 
   4   1  11      133.96      127.15      2.34 o 
   5   1  11        8.42       10.13      0.92 o 
   6   1  11        1.88        0.64      1.00 o 
   7   1  11       42.82       40.32      1.62 o 
   8   1  11        0.63       -0.89      0.84 o 
   9   1  11      102.57       98.05      2.93 o 
  10   1  11        5.64        3.23      1.33 o 
  11   1  11       41.62       41.73      2.40 o 
  12   1  11       62.26       62.30      4.62 o 
  -9   2  11       39.23       42.92      4.15 o 
  -8   2  11        4.36        3.23      2.31 o 
  -7   2  11      112.04      108.00      5.54 o 
  -6   2  11      154.60      143.99      6.00 o 
  -5   2  11      518.70      498.02      6.03 o 
  -4   2  11      847.02      814.86      9.61 o 
  -3   2  11       43.74       40.40      1.09 o 
  -2   2  11      315.26      287.76      3.03 o 
  -1   2  11      122.11      116.48      1.45 o 
   0   2  11      409.61      382.37      3.96 o 
   1   2  11      902.27      952.92      8.48 o 
   2   2  11        1.88        6.80      0.58 o 
   3   2  11      540.04      521.40      5.86 o 
   4   2  11      239.08      265.13      3.86 o 
   5   2  11       13.71       14.99      0.99 o 
   6   2  11      180.54      180.29      3.40 o 
   7   2  11       39.13       41.49      1.72 o 
   8   2  11       24.45       21.39      1.47 o 
   9   2  11       92.61       93.78      3.01 o 
  10   2  11       24.43       26.25      2.05 o 
  11   2  11        5.63        4.82      1.49 o 
  12   2  11       50.24       48.70      3.26 o 
  -9   3  11        4.77        7.95      1.24 o 
  -8   3  11       99.00      111.98      3.42 o 
  -7   3  11       49.06       58.76      1.63 o 
  -6   3  11       28.66       30.56      1.27 o 
  -5   3  11        0.06        0.51      0.56 o 
  -4   3  11      209.77      203.87      3.20 o 
  -3   3  11      296.46      278.34      4.13 o 
  -2   3  11        2.05        4.58      0.47 o 
  -1   3  11        9.70        9.13      0.58 o 
   0   3  11       20.64       25.44      0.74 o 
   1   3  11       44.07       44.54      1.00 o 
   2   3  11       26.16       25.19      0.97 o 
   3   3  11        0.39        1.85      0.67 o 
   4   3  11      107.59       92.12      2.65 o 
   5   3  11      480.02      455.58      6.51 o 
   6   3  11      368.42      369.47      5.59 o 
   7   3  11       87.68       81.04      2.18 o 
   8   3  11        2.92        5.04      1.32 o 
   9   3  11        7.54        6.69      1.41 o 
  10   3  11        0.32       -1.08      1.33 o 
  11   3  11       10.17        9.69      2.61 o 
  12   3  11       18.98       20.07      3.00 o 
  -9   4  11       16.19       22.92      1.32 o 
  -8   4  11       71.00       68.78      1.91 o 
  -7   4  11       10.10       10.47      1.00 o 
  -6   4  11        8.14        9.49      1.15 o 
  -5   4  11      133.29      112.40      2.70 o 
  -4   4  11       20.29       19.42      1.31 o 
  -3   4  11       55.65       62.60      1.52 o 
  -2   4  11      116.27       96.94      1.76 o 
  -1   4  11      854.82      850.57      9.84 o 
   0   4  11      134.73      108.25      1.81 o 
   1   4  11        9.61        5.12      0.67 o 
   2   4  11      719.78      691.82      8.28 o 
   3   4  11      225.83      227.79      3.75 o 
   4   4  11        0.80        3.58      0.87 o 
   5   4  11       52.63       49.30      1.78 o 
   6   4  11       97.43       90.04      2.31 o 
   7   4  11        1.21        4.21      2.41 o 
   8   4  11     1200.30     1244.94     15.96 o 
   9   4  11      564.98      553.35      9.32 o 
  10   4  11      276.62      270.74      5.50 o 
  11   4  11       62.45       55.77      2.66 o 
  12   4  11       27.04       24.03      2.61 o 
  -9   5  11       30.17       30.22      1.60 o 
  -8   5  11       24.31       27.34      1.77 o 
  -7   5  11        2.49        2.76      1.96 o 
  -6   5  11        0.11       -1.22      0.86 o 
  -5   5  11       63.66       64.49      2.69 o 
  -4   5  11        0.00       -0.31      0.80 o 
  -3   5  11        0.01        0.76      0.63 o 
  -2   5  11        3.36        4.64      0.78 o 
  -1   5  11       83.52      100.21      2.20 o 
   0   5  11      241.70      240.63      3.96 o 
   1   5  11      156.10      159.61      2.63 o 
   2   5  11       23.80       26.18      1.46 o 
   3   5  11      105.85       96.66      2.29 o 
   4   5  11      249.21      253.58      4.36 o 
   5   5  11     1237.51     1197.75     15.16 o 
   6   5  11      220.46      207.63      3.69 o 
   7   5  11       84.84       76.25      2.18 o 
   8   5  11       60.37       65.36      3.28 o 
   9   5  11       22.82       21.85      1.87 o 
  10   5  11     1148.88     1106.22     26.44 o 
  11   5  11      273.31      263.69      5.77 o 
  12   5  11       49.77       47.07      4.62 o 
  -8   6  11        0.25        0.16      1.14 o 
  -7   6  11       24.69       26.23      1.55 o 
  -6   6  11      107.41       91.59      2.64 o 
  -5   6  11       75.43       70.24      2.37 o 
  -4   6  11       51.56       40.52      1.27 o 
  -3   6  11      289.83      264.23      5.00 o 
  -2   6  11      756.07      689.32      9.28 o 
  -1   6  11        0.53        1.15      1.00 o 
   0   6  11        0.21        0.63      0.78 o 
   1   6  11        0.00        0.18      0.68 o 
   2   6  11        6.86        7.90      0.89 o 
   3   6  11       31.84       31.80      1.55 o 
   4   6  11      567.45      555.06      8.86 o 
   5   6  11     1763.87     1709.08     24.31 o 
   6   6  11      463.33      468.27      8.64 o 
   7   6  11        3.76        3.08      1.45 o 
   8   6  11       78.40       79.54      2.36 o 
   9   6  11       22.69       19.40      1.96 o 
  10   6  11        8.12       11.10      2.10 o 
  11   6  11       33.63       24.15      3.00 o 
  12   6  11       59.44       65.07      5.08 o 
  -8   7  11        4.61       11.55      1.49 o 
  -7   7  11      319.93      323.52      6.28 o 
  -6   7  11       88.16       74.51      2.57 o 
  -5   7  11      228.08      219.40      3.65 o 
  -4   7  11       73.01       66.32      1.77 o 
  -3   7  11       64.57       64.38      1.87 o 
  -2   7  11       96.14       75.95      2.13 o 
  -1   7  11      269.88      286.06      4.93 o 
   0   7  11      538.32      529.84      7.55 o 
   1   7  11     1075.68     1009.93     11.77 o 
   2   7  11      489.65      436.17      6.56 o 
   3   7  11        0.91        2.92      1.07 o 
   4   7  11      102.10       98.20      2.83 o 
   5   7  11       42.13       48.04      2.13 o 
   6   7  11        0.14        1.23      1.07 o 
   7   7  11       55.85       58.57      2.40 o 
   8   7  11       44.62       47.65      4.38 o 
   9   7  11       14.84       11.09      1.96 o 
  10   7  11        0.65        2.08      1.96 o 
  11   7  11      292.90      303.16      7.66 o 
  -7   8  11      239.42      245.87      5.21 o 
  -6   8  11      419.97      426.18      7.87 o 
  -5   8  11      290.11      274.05      4.45 o 
  -4   8  11       31.94       35.29      1.49 o 
  -3   8  11        6.48        9.43      1.02 o 
  -2   8  11       76.95       70.07      2.06 o 
  -1   8  11       25.02       23.18      1.83 o 
   0   8  11      117.68      115.19      2.75 o 
   1   8  11      136.60      137.63      4.00 o 
   2   8  11        4.09        1.85      0.92 o 
   3   8  11       74.03       78.20      2.29 o 
   4   8  11       10.59        9.29      1.33 o 
   5   8  11       14.40       13.63      1.60 o 
   6   8  11       21.11       16.32      1.60 o 
   7   8  11       96.13      104.24      3.20 o 
   8   8  11        9.09        6.46      1.96 o 
   9   8  11        1.34        1.17      2.31 o 
  10   8  11       45.06       47.15      3.26 o 
  11   8  11      109.58      121.06      4.72 o 
  -6   9  11       45.26       34.41      2.56 o 
  -5   9  11      126.27      124.73      3.18 o 
  -4   9  11        0.01       -0.14      1.77 o 
  -3   9  11      105.34      113.84      3.12 o 
  -2   9  11       36.74       34.65      2.18 o 
  -1   9  11       10.45       12.34      1.55 o 
   0   9  11        3.79        4.62      1.14 o 
   1   9  11        0.11        0.77      1.45 o 
   2   9  11      651.66      645.23     10.39 o 
   3   9  11      296.14      303.73      5.13 o 
   4   9  11        0.10       -0.73      1.80 o 
   5   9  11       23.24       28.45      1.94 o 
   6   9  11       41.73       38.98      2.21 o 
   7   9  11       23.23       28.34      2.61 o 
   8   9  11       25.85       30.23      2.61 o 
   9   9  11       93.03      104.08      4.24 o 
  10   9  11      198.79      200.47     13.15 o 
  -5  10  11       34.20       44.34      2.95 o 
  -4  10  11      112.60      138.40      3.52 o 
  -3  10  11       15.57       16.42      1.49 o 
  -2  10  11       12.72       17.53      2.77 o 
  -1  10  11        0.02       -0.46      1.09 o 
   0  10  11       87.46       74.76      2.57 o 
   1  10  11       44.24       47.15      2.52 o 
   2  10  11        5.63        4.31      1.33 o 
   3  10  11       11.00       10.71      1.38 o 
   4  10  11      333.52      316.87      6.21 o 
   5  10  11        8.46        6.39      1.49 o 
   6  10  11       40.53       44.03      2.40 o 
   7  10  11        3.62        3.46      1.63 o 
   8  10  11       48.06       49.85      3.26 o 
   9  10  11       13.83       14.57      4.15 o 
  -4  11  11       33.56       47.20      3.56 o 
  -3  11  11        0.04        0.60      1.22 o 
  -2  11  11        0.43        3.38      1.33 o 
  -1  11  11        3.12        2.77      1.33 o 
   0  11  11       12.45       11.96      1.49 o 
   1  11  11       11.65       11.26      1.60 o 
   2  11  11      185.58      178.01      4.35 o 
   3  11  11       17.39       17.59      2.82 o 
   4  11  11        6.50        9.25      1.43 o 
   5  11  11      310.88      310.78      6.38 o 
   6  11  11       10.40       11.25      2.54 o 
   7  11  11        6.41        4.65      2.54 o 
   8  11  11        0.49        2.54      1.96 o 
  -2  12  11       18.35       22.85      1.87 o 
  -1  12  11      107.83      115.98      3.55 o 
   0  12  11        9.79        6.50      1.62 o 
   1  12  11       26.41       23.89      3.35 o 
   2  12  11       48.26       46.86      2.67 o 
   3  12  11       55.66       59.56      2.83 o 
   4  12  11       37.09       40.98      2.57 o 
   5  12  11      126.81      113.05      4.85 o 
   6  12  11       60.72       66.69      5.77 o 
   2  13  11       40.44       44.65      3.24 o 
   3  13  11       20.56       21.63      2.38 o 
  -3  -9  12      262.43      327.22      7.95 o 
  -2  -9  12        0.59        0.69      1.63 o 
  -1  -9  12        3.31        1.34      1.77 o 
   0  -9  12       59.58       64.62      3.59 o 
   1  -9  12       38.31       37.14      6.92 o 
   2  -9  12       15.92       18.15      2.43 o 
   3  -9  12        8.27       14.38      3.46 o 
   4  -9  12       32.27       31.38      4.15 o 
  -5  -8  12       34.02       34.89      2.30 o 
  -4  -8  12       25.98       31.10      2.54 o 
  -3  -8  12        0.97        1.85      1.54 o 
  -2  -8  12       19.66       16.94      2.10 o 
  -1  -8  12       84.95       90.53      3.74 o 
   0  -8  12       49.94       48.79      3.09 o 
   1  -8  12        3.64        5.08      1.96 o 
   2  -8  12      122.95      141.90      5.54 o 
   3  -8  12      103.66      112.49     11.54 o 
   4  -8  12        4.57        5.31      1.96 o 
   5  -8  12       33.70       37.66      3.23 o 
   6  -8  12        0.28        1.85      2.31 o 
  -6  -7  12       10.33       10.80      1.39 o 
  -5  -7  12      334.68      358.49      7.04 o 
  -4  -7  12      140.61      148.25      4.20 o 
  -3  -7  12       61.61       64.88      2.88 o 
  -2  -7  12       34.65       27.80      2.10 o 
  -1  -7  12        4.03        4.38      1.63 o 
   0  -7  12      117.08      122.60      4.07 o 
   1  -7  12       14.88       16.24      2.10 o 
   2  -7  12        0.17        3.00      1.63 o 
   3  -7  12        0.08        1.38      1.63 o 
   4  -7  12       46.18       48.24      2.57 o 
   5  -7  12       20.68       16.46      1.87 o 
   6  -7  12       14.11       14.23      2.31 o 
   7  -7  12        0.43       -0.21      1.77 o 
   8  -7  12      156.24      200.06      6.36 o 
  -7  -6  12       59.12       64.66      7.85 o 
  -6  -6  12       19.58       23.88      2.28 o 
  -5  -6  12        7.17       10.22      1.51 o 
  -4  -6  12        3.75        4.08      1.72 o 
  -3  -6  12       95.92       95.10      2.78 o 
  -2  -6  12       69.52       69.23      3.59 o 
  -1  -6  12      102.56      114.69      3.24 o 
   0  -6  12       30.73       35.17      2.28 o 
   1  -6  12       41.53       50.26      2.76 o 
   2  -6  12        9.81       11.83      1.96 o 
   3  -6  12       11.86       13.08      1.60 o 
   4  -6  12       45.56       44.36      2.40 o 
   5  -6  12       48.51       45.19      2.48 o 
   6  -6  12       93.59       80.06      3.01 o 
   7  -6  12      275.12      275.72      7.38 o 
   8  -6  12        0.17       -0.17      1.85 o 
   9  -6  12       41.12       47.71      3.41 o 
  -7  -5  12       10.73       15.49      1.96 o 
  -6  -5  12       10.12        8.77      1.77 o 
  -5  -5  12       23.58       22.49      1.34 o 
  -4  -5  12       69.56       71.84      2.68 o 
  -3  -5  12       12.48       20.01      1.55 o 
  -2  -5  12       41.83       44.41      3.94 o 
  -1  -5  12        1.45       -0.12      0.97 o 
   0  -5  12        8.94        4.21      1.08 o 
   1  -5  12        2.63        0.93      1.05 o 
   2  -5  12       11.74        8.53      1.41 o 
   3  -5  12       33.78       27.34      1.62 o 
   4  -5  12       16.81       16.64      1.60 o 
   5  -5  12      758.67      761.58     13.69 o 
   6  -5  12        8.30       13.93      2.26 o 
   7  -5  12      128.95      122.59      4.57 o 
   8  -5  12       10.42       12.09      2.10 o 
   9  -5  12       10.28        8.91      3.46 o 
  -8  -4  12        2.25        1.59      1.44 o 
  -7  -4  12        0.03       -0.69      1.31 o 
  -6  -4  12       97.56       98.24      6.69 o 
  -5  -4  12      287.09      296.49     10.38 o 
  -4  -4  12        4.18        5.70      1.02 o 
  -3  -4  12       40.62       34.58      1.95 o 
  -2  -4  12       78.30       75.37      2.96 o 
  -1  -4  12      113.94      101.51      2.16 o 
   0  -4  12      208.47      218.93      3.38 o 
   1  -4  12      262.20      241.73      4.19 o 
   2  -4  12      362.49      353.39      5.01 o 
   3  -4  12       13.24       18.88      1.80 o 
   4  -4  12      430.91      438.54      6.63 o 
   5  -4  12        4.04        2.51      1.20 o 
   6  -4  12       38.36       34.11      2.03 o 
   7  -4  12        1.15        0.62      1.33 o 
   8  -4  12       68.67       72.92      3.59 o 
   9  -4  12      175.60      188.92      9.46 o 
  10  -4  12       34.60       36.02      2.94 o 
  -8  -3  12      115.37      121.87      3.55 o 
  -7  -3  12        1.34        2.90      1.11 o 
  -6  -3  12        3.16        3.23      1.31 o 
  -5  -3  12       29.67       23.37      1.77 o 
  -4  -3  12       20.83       17.98      1.33 o 
  -3  -3  12       36.06       29.88      1.21 o 
  -2  -3  12      759.15      710.57      8.48 o 
  -1  -3  12      414.10      383.40      8.06 o 
   0  -3  12       13.59       10.49      0.91 o 
   1  -3  12      494.71      467.52      7.80 o 
   2  -3  12       51.56       49.81      1.54 o 
   3  -3  12      486.89      487.94      7.23 o 
   4  -3  12      186.60      183.97      4.17 o 
   5  -3  12       66.37       59.52      2.48 o 
   6  -3  12      295.52      299.67      5.86 o 
   7  -3  12      361.91      376.02      9.69 o 
   8  -3  12       17.52       15.69      2.77 o 
   9  -3  12        2.67       -2.77      2.31 o 
  10  -3  12       86.09      100.15      6.00 o 
  11  -3  12      312.20      323.52     11.54 o 
  -9  -2  12       18.81       21.69      1.85 o 
  -8  -2  12      110.55      106.40      6.92 o 
  -7  -2  12        1.72        2.08      0.98 o 
  -6  -2  12        2.63        4.40      0.98 o 
  -5  -2  12       52.06       59.01      2.00 o 
  -4  -2  12      205.43      183.62     10.10 o 
  -3  -2  12       20.87       22.62      0.96 o 
  -2  -2  12      151.19      126.80      2.20 o 
  -1  -2  12        0.55       -0.36      0.68 o 
   0  -2  12      113.17      128.66      2.24 o 
   1  -2  12     1254.01     1212.70     13.78 o 
   2  -2  12      367.08      342.64      4.61 o 
   3  -2  12        2.51        2.57      0.79 o 
   4  -2  12        3.97        2.24      0.82 o 
   5  -2  12       89.37       92.77      2.30 o 
   6  -2  12       56.17       62.09      2.48 o 
   7  -2  12        6.32        9.85      1.41 o 
   8  -2  12       31.12       32.77      3.69 o 
   9  -2  12       19.12       18.92      3.23 o 
  10  -2  12        9.07        8.77      2.77 o 
  11  -2  12      174.06      168.45      7.85 o 
  -8  -1  12       66.43       72.46      3.23 o 
  -7  -1  12       40.49       34.46      3.23 o 
  -6  -1  12       56.25       63.44      1.77 o 
  -5  -1  12      198.00      187.32      6.41 o 
  -4  -1  12        5.06        6.95      0.95 o 
  -3  -1  12        0.36       -0.25      0.73 o 
  -2  -1  12      379.97      368.39      4.67 o 
  -1  -1  12        1.52        1.26      0.65 o 
   0  -1  12      148.85      136.45      2.38 o 
   1  -1  12      526.73      489.16      7.11 o 
   2  -1  12       62.42       62.30      1.64 o 
   3  -1  12       32.31       29.71      1.22 o 
   4  -1  12      118.79      121.30      2.41 o 
   5  -1  12        9.19        6.17      0.96 o 
   6  -1  12      222.74      189.09      4.26 o 
   7  -1  12       61.36       46.71      2.76 o 
   8  -1  12      289.09      292.19      7.18 o 
   9  -1  12        0.78        0.92      2.31 o 
  10  -1  12      363.10      380.29     12.46 o 
  11  -1  12        0.28       -0.46      2.31 o 
  -7   0  12       22.71       18.46      2.77 o 
  -6   0  12      234.59      224.90      3.39 o 
  -5   0  12        4.59        4.41      0.63 o 
  -4   0  12        8.94        6.43      0.97 o 
  -3   0  12      127.28      142.35      2.57 o 
  -2   0  12     1299.22     1216.99     13.70 o 
  -1   0  12      144.10      162.67      2.50 o 
   0   0  12        0.23        0.56      0.65 o 
   1   0  12        9.24       10.01      0.86 o 
   2   0  12       11.15        8.91      0.78 o 
   3   0  12       49.22       39.30      1.27 o 
   4   0  12      456.64      454.34      5.33 o 
   5   0  12       64.41       75.92      1.76 o 
   6   0  12       54.22       47.28      2.13 o 
   7   0  12      292.16      272.15      5.41 o 
   8   0  12        4.60        2.38      1.22 o 
   9   0  12      166.40      158.76      6.92 o 
  10   0  12      113.58      111.23      6.00 o 
  11   0  12       30.63       31.38      4.15 o 
  -8   1  12        2.78        1.85      2.31 o 
  -7   1  12       77.64       74.30      5.08 o 
  -6   1  12       32.76       43.38      3.69 o 
  -5   1  12       18.79       18.05      1.20 o 
  -4   1  12        1.19        3.36      0.67 o 
  -3   1  12       37.21       32.24      1.23 o 
  -2   1  12     1082.03     1033.65     10.51 o 
  -1   1  12      324.30      351.02      4.03 o 
   0   1  12      137.11      130.12      2.21 o 
   1   1  12       23.54       24.21      0.97 o 
   2   1  12       95.08       74.06      1.56 o 
   3   1  12       16.18       20.24      1.04 o 
   4   1  12       30.90       30.22      1.20 o 
   5   1  12       83.91       87.92      2.33 o 
   6   1  12      967.72      934.89     14.11 o 
   7   1  12       35.98       36.10      2.03 o 
   8   1  12        1.64        1.46      1.22 o 
   9   1  12       52.10       48.00      2.94 o 
  10   1  12        6.05        1.15      1.63 o 
  11   1  12      176.99      196.39      5.87 o 
  12   1  12        1.62        2.77      2.77 o 
  -9   2  12        0.19       -2.77      1.85 o 
  -8   2  12        7.19        8.77      2.77 o 
  -7   2  12       32.41       33.23      3.69 o 
  -6   2  12       12.19       14.77      2.77 o 
  -5   2  12      115.70      100.23      2.24 o 
  -4   2  12      158.81      172.76      2.52 o 
  -3   2  12      871.73      845.51     10.07 o 
  -2   2  12      151.41      167.54      3.12 o 
  -1   2  12       22.66       23.49      0.93 o 
   0   2  12      196.30      222.42      3.15 o 
   1   2  12      335.55      351.06      4.12 o 
   2   2  12      148.91      140.96      2.17 o 
   3   2  12      327.42      337.53      4.19 o 
   4   2  12      500.24      441.62      5.78 o 
   5   2  12      504.60      461.53      6.82 o 
   6   2  12        2.34        3.91      1.22 o 
   7   2  12      207.29      189.85      4.17 o 
   8   2  12        3.07        1.92      1.22 o 
   9   2  12       42.70       39.36      2.61 o 
  10   2  12       26.40       37.30      2.76 o 
  11   2  12       96.11      103.13      4.62 o 
  12   2  12        4.42        5.54      2.31 o 
  -9   3  12        3.83        0.46      2.31 o 
  -8   3  12       45.79       51.69      4.62 o 
  -7   3  12        0.79        0.92      0.65 o 
  -6   3  12      335.54      336.75      5.69 o 
  -5   3  12       21.08       20.03      1.18 o 
  -4   3  12      222.92      203.88      3.25 o 
  -3   3  12        9.05       11.04      0.81 o 
  -2   3  12      149.94      142.81      2.27 o 
  -1   3  12      371.54      348.28      4.66 o 
   0   3  12        1.94        0.38      0.79 o 
   1   3  12       58.15       64.75      1.38 o 
   2   3  12      418.31      419.18      4.89 o 
   3   3  12      510.32      489.27      6.24 o 
   4   3  12        9.25        7.17      1.22 o 
   5   3  12      119.40      122.46      3.10 o 
   6   3  12      505.20      488.39      8.16 o 
   7   3  12      225.75      219.47      4.61 o 
   8   3  12      183.38      177.73      4.17 o 
   9   3  12       13.46       17.74      2.54 o 
  10   3  12      397.41      381.20      9.00 o 
  11   3  12       76.69       62.04      3.41 o 
  12   3  12       40.43       41.11      4.62 o 
  -9   4  12        9.75       15.34      3.00 o 
  -8   4  12       44.63       46.04      1.63 o 
  -7   4  12       58.01       70.87      1.91 o 
  -6   4  12        9.93       11.20      1.00 o 
  -5   4  12        1.11        2.77      0.86 o 
  -4   4  12       16.35       16.50      1.14 o 
  -3   4  12        5.49        5.58      0.95 o 
  -2   4  12      853.37      823.58     10.70 o 
  -1   4  12      614.39      636.80     10.29 o 
   0   4  12     1552.89     1492.52     26.05 o 
   1   4  12      420.14      438.30      4.98 o 
   2   4  12       16.43       15.20      1.38 o 
   3   4  12       75.04       85.57      2.18 o 
   4   4  12      671.39      670.51     10.37 o 
   5   4  12      246.86      230.66      4.61 o 
   6   4  12      433.82      437.49      7.45 o 
   7   4  12      284.26      286.04      5.50 o 
   8   4  12       67.45       66.63      2.57 o 
   9   4  12        0.22       -0.23      1.63 o 
  10   4  12      408.99      381.77      8.64 o 
  11   4  12      407.27      397.71      9.30 o 
  12   4  12       59.38       52.98      3.41 o 
  -8   5  12        5.40        4.82      1.18 o 
  -7   5  12        4.98        4.29      1.16 o 
  -6   5  12       72.45       69.00      2.15 o 
  -5   5  12        0.05        0.92      0.95 o 
  -4   5  12       91.52       79.26      2.37 o 
  -3   5  12      205.60      193.90      3.17 o 
  -2   5  12     1117.80     1083.85     13.90 o 
  -1   5  12       69.90       57.03      2.33 o 
   0   5  12       15.20       15.18      1.08 o 
   1   5  12       91.67      103.96      1.87 o 
   2   5  12      122.83      115.43      2.21 o 
   3   5  12      186.20      215.04      3.37 o 
   4   5  12      341.11      335.31      5.95 o 
   5   5  12       13.97       13.37      1.41 o 
   6   5  12      187.31      191.81      4.17 o 
   7   5  12       11.06       10.58      2.06 o 
   8   5  12        5.33        6.74      1.41 o 
   9   5  12        1.50        1.15      1.63 o 
  10   5  12      662.46      610.14     12.56 o 
  11   5  12       23.34       20.75      2.61 o 
  12   5  12        8.85       12.68      2.43 o 
  -8   6  12        6.28        7.90      1.43 o 
  -7   6  12        6.48        6.95      1.28 o 
  -6   6  12        2.87        1.62      0.95 o 
  -5   6  12        0.70        1.25      1.01 o 
  -4   6  12       16.15       15.73      1.33 o 
  -3   6  12       83.75       78.28      2.33 o 
  -2   6  12        1.15        1.09      0.78 o 
  -1   6  12      146.95      139.88      2.81 o 
   0   6  12     1034.94      976.65     12.88 o 
   1   6  12      232.09      251.59      4.23 o 
   2   6  12      235.95      225.65      3.49 o 
   3   6  12      440.74      436.42      6.33 o 
   4   6  12       65.90       72.41      2.48 o 
   5   6  12       34.44       34.48      1.87 o 
   6   6  12     1022.25     1000.51     15.17 o 
   7   6  12       25.11       21.60      1.76 o 
   8   6  12       89.63       92.16      2.93 o 
   9   6  12     1045.87      993.47     18.60 o 
  10   6  12       72.75       71.63      3.74 o 
  11   6  12      199.65      205.00      6.03 o 
  -7   7  12      214.09      241.98      5.02 o 
  -6   7  12        3.04        3.62      1.43 o 
  -5   7  12      151.19      157.14      6.80 o 
  -4   7  12        0.07        0.65      1.00 o 
  -3   7  12        3.78        2.77      0.84 o 
  -2   7  12       69.25       68.20      2.60 o 
  -1   7  12      225.36      223.55      3.93 o 
   0   7  12      416.09      406.56      6.19 o 
   1   7  12       58.20       45.79      2.03 o 
   2   7  12      283.09      258.73      4.97 o 
   3   7  12      418.21      401.11      5.99 o 
   4   7  12       31.50       30.48      1.87 o 
   5   7  12      312.52      315.03      5.95 o 
   6   7  12       22.52       22.94      1.87 o 
   7   7  12       71.80       70.55      2.66 o 
   8   7  12        0.64        0.46      1.63 o 
   9   7  12       10.02       13.39      3.00 o 
  10   7  12      215.99      217.69      6.20 o 
  11   7  12      117.05      116.21      4.72 o 
  -6   8  12       51.92       58.64      2.57 o 
  -5   8  12       22.28       29.58      1.37 o 
  -4   8  12      101.45      101.01      2.37 o 
  -3   8  12       63.95       65.69      1.97 o 
  -2   8  12        7.82        7.46      1.08 o 
  -1   8  12      255.99      241.56      4.25 o 
   0   8  12        8.84        8.91      1.22 o 
   1   8  12       85.39       84.55      3.24 o 
   2   8  12      108.63      109.76      3.10 o 
   3   8  12       84.11       74.78      2.24 o 
   4   8  12       10.98        9.97      1.49 o 
   5   8  12       18.33       21.33      2.96 o 
   6   8  12        0.40        1.28      1.22 o 
   7   8  12       64.49       68.78      4.14 o 
   8   8  12      181.12      193.62      5.70 o 
   9   8  12       64.11       75.66      3.92 o 
  10   8  12       18.02       26.18      2.76 o 
  -6   9  12       27.65       33.13      4.38 o 
  -5   9  12       73.97       73.82      2.62 o 
  -4   9  12      115.70      115.43      3.36 o 
  -3   9  12      234.10      248.92      4.94 o 
  -2   9  12       13.60       11.57      1.33 o 
  -1   9  12        0.92       -0.92      0.95 o 
   0   9  12       13.51       14.97      1.49 o 
   1   9  12      319.49      305.27      5.85 o 
   2   9  12       53.00       46.71      2.21 o 
   3   9  12        1.92        1.85      1.52 o 
   4   9  12      531.47      526.54      8.96 o 
   5   9  12      144.46      138.15      3.73 o 
   6   9  12       77.66       76.95      2.83 o 
   7   9  12       15.44       13.19      2.28 o 
   8   9  12       89.99       93.82      4.07 o 
   9   9  12       12.39       16.08      3.69 o 
  10   9  12       13.08       22.04      2.61 o 
  -4  10  12        0.00        0.75      1.22 o 
  -3  10  12       10.45       13.73      1.88 o 
  -2  10  12      235.50      260.08      6.79 o 
  -1  10  12       29.47       27.89      1.94 o 
   0  10  12       11.53       12.17      1.41 o 
   1  10  12       26.24       28.19      1.87 o 
   2  10  12        0.57       -1.28      1.28 o 
   3  10  12      235.89      232.39      7.24 o 
   4  10  12       46.94       47.25      2.08 o 
   5  10  12        0.61        2.00      1.33 o 
   6  10  12       20.88       22.05      2.04 o 
   7  10  12       74.27       61.74      3.41 o 
   8  10  12        2.59        6.75      3.23 o 
   9  10  12        3.18        5.31      1.96 o 
  -3  11  12       19.46       20.79      1.76 o 
  -2  11  12      178.37      181.83      4.33 o 
  -1  11  12        1.73        2.15      1.67 o 
   0  11  12       26.54       23.98      3.38 o 
   1  11  12       22.27       25.41      2.03 o 
   2  11  12        4.19        6.78      1.60 o 
   3  11  12       42.13       43.70      3.01 o 
   4  11  12       74.34       68.43      3.78 o 
   5  11  12       62.25       62.64      2.93 o 
   6  11  12      206.92      204.67      6.03 o 
   7  11  12        5.41        4.08      2.10 o 
   8  11  12       78.52       84.86      4.07 o 
  -1  12  12      143.61      155.47      4.17 o 
   0  12  12       40.44       40.79      2.40 o 
   1  12  12       16.17       18.37      1.94 o 
   2  12  12       50.45       44.88      2.48 o 
   3  12  12       17.86       19.54      2.03 o 
   4  12  12      324.98      323.88      6.75 o 
   5  12  12      118.38      120.06      4.57 o 
   6  12  12        0.15        0.63      1.77 o 
   1  -9  13       36.30       37.75      3.09 o 
  -3  -8  13       21.08       29.94      2.43 o 
  -2  -8  13       82.46       86.39      3.55 o 
  -1  -8  13       14.85       13.08      2.10 o 
   0  -8  13       38.80       56.95      3.26 o 
   1  -8  13        0.06        1.68      1.77 o 
   2  -8  13      135.31      141.96      5.05 o 
   3  -8  13       29.37       29.49      2.76 o 
   4  -8  13       33.05       44.09      4.38 o 
   5  -8  13        7.59        9.69      3.23 o 
  -5  -7  13       36.73       43.56      3.00 o 
  -4  -7  13        5.39        3.90      1.44 o 
  -3  -7  13      113.85      127.17      4.20 o 
  -2  -7  13      267.96      290.69      6.97 o 
  -1  -7  13       18.38       21.14      3.92 o 
   0  -7  13       21.60       23.41      2.77 o 
   1  -7  13      148.00      163.14      5.05 o 
   2  -7  13       45.75       41.98      6.00 o 
   3  -7  13       27.61       25.08      2.43 o 
   4  -7  13       52.69       62.45      3.41 o 
   5  -7  13       13.46       13.35      2.28 o 
   6  -7  13      107.14      114.64      4.62 o 
   7  -7  13      316.35      339.19     15.00 o 
  -6  -6  13       25.01       39.08      4.38 o 
  -5  -6  13       27.89       32.98      1.79 o 
  -4  -6  13      152.57      168.08      7.09 o 
  -3  -6  13        2.62        2.52      1.22 o 
  -2  -6  13        0.00       -0.04      1.22 o 
  -1  -6  13       11.85       14.77      1.77 o 
   0  -6  13       53.11       66.49      3.23 o 
   1  -6  13        4.30        8.67      2.54 o 
   2  -6  13       73.67       71.63      3.41 o 
   3  -6  13       24.03       19.68      2.28 o 
   4  -6  13       58.08       47.65      3.09 o 
   5  -6  13        0.30       -0.22      1.69 o 
   6  -6  13       17.50       13.35      2.28 o 
   7  -6  13        1.65        0.23      1.96 o 
   8  -6  13       36.98       46.00      3.41 o 
  -7  -5  13       96.23      101.33      7.38 o 
  -6  -5  13      129.37      154.60      6.23 o 
  -5  -5  13        9.44       13.20      1.77 o 
  -4  -5  13      119.72      118.07      3.17 o 
  -3  -5  13      106.42       94.02      2.78 o 
  -2  -5  13       83.98       76.42      3.44 o 
  -1  -5  13       52.06       41.47      1.82 o 
   0  -5  13      147.85      150.59      4.26 o 
   1  -5  13       71.33       73.24      2.64 o 
   2  -5  13       42.01       47.07      2.76 o 
   3  -5  13        0.43       -1.96      1.31 o 
   4  -5  13      118.98      120.39      3.37 o 
   5  -5  13       49.82       51.07      3.99 o 
   6  -5  13       14.01       21.33      1.94 o 
   7  -5  13       77.65       92.65      4.07 o 
   8  -5  13       15.74       22.91      3.46 o 
   9  -5  13      224.38      253.84      7.18 o 
  -7  -4  13       55.39       62.58      2.76 o 
  -6  -4  13       36.73       46.27      2.61 o 
  -5  -4  13        0.21        2.10      1.44 o 
  -4  -4  13       14.69       14.91      1.06 o 
  -3  -4  13       93.76       81.85      3.66 o 
  -2  -4  13       89.42       89.84      2.51 o 
  -1  -4  13       34.70       39.88      1.44 o 
   0  -4  13       32.80       37.56      1.72 o 
   1  -4  13      227.07      208.28      3.96 o 
   2  -4  13        1.58        3.23      1.52 o 
   3  -4  13      492.85      451.74      8.29 o 
   4  -4  13      142.26      139.87      3.17 o 
   5  -4  13       45.53       46.50      2.30 o 
   6  -4  13      152.83      155.95      4.08 o 
   7  -4  13       58.38       63.08      2.66 o 
   8  -4  13       64.68       78.14      3.74 o 
   9  -4  13        1.64        2.31      1.96 o 
  10  -4  13       94.68      105.35      4.85 o 
  -8  -3  13        7.12       15.23      2.31 o 
  -7  -3  13       14.56       13.45      1.63 o 
  -6  -3  13       43.49       40.17      2.28 o 
  -5  -3  13      853.11      887.18     38.08 o 
  -4  -3  13      134.81      127.29      3.10 o 
  -3  -3  13       18.06       12.53      1.87 o 
  -2  -3  13        7.32       11.17      1.02 o 
  -1  -3  13      732.06      719.02      8.64 o 
   0  -3  13      109.21       98.17      2.10 o 
   1  -3  13      453.94      434.47      5.68 o 
   2  -3  13      366.91      339.78      5.49 o 
   3  -3  13      107.46      102.63      3.88 o 
   4  -3  13        0.73       -0.20      1.14 o 
   5  -3  13        0.09       -1.14      1.47 o 
   6  -3  13        6.20        3.69      1.63 o 
   7  -3  13      229.93      245.23      6.68 o 
   8  -3  13        2.85        2.31      2.31 o 
   9  -3  13        5.81        6.00      2.77 o 
  10  -3  13       30.47       36.46      4.15 o 
  -8  -2  13      491.75      508.03     25.38 o 
  -7  -2  13       29.02       24.12      3.69 o 
  -6  -2  13      124.51      138.35      3.74 o 
  -5  -2  13        7.08        4.57      0.95 o 
  -4  -2  13       92.30       79.57      2.37 o 
  -3  -2  13      142.15      161.76      2.81 o 
  -2  -2  13      182.14      174.58      3.00 o 
  -1  -2  13       39.77       37.63      1.34 o 
   0  -2  13        1.63        2.04      0.74 o 
   1  -2  13      539.58      546.88      6.84 o 
   2  -2  13     2137.44     2073.12     23.07 o 
   3  -2  13      221.80      214.07      3.38 o 
   4  -2  13        0.00        0.23      0.88 o 
   5  -2  13       30.54       27.85      1.87 o 
   6  -2  13      119.70      111.71      3.37 o 
   7  -2  13        4.77        8.86      3.46 o 
   8  -2  13        7.12       10.15      2.77 o 
   9  -2  13        8.55        6.46      2.77 o 
  10  -2  13       20.98       30.00      4.15 o 
  11  -2  13       19.32       13.38      3.69 o 
  -8  -1  13        0.10        0.46      1.38 o 
  -7  -1  13        0.89        0.92      0.98 o 
  -6  -1  13       20.57       19.49      1.18 o 
  -5  -1  13        7.96        7.63      1.00 o 
  -4  -1  13       17.02       21.16      1.28 o 
  -3  -1  13      218.48      205.39      5.33 o 
  -2  -1  13      241.09      242.43      4.42 o 
  -1  -1  13       30.72       26.70      1.07 o 
   0  -1  13        2.78        2.17      1.42 o 
   1  -1  13      425.04      417.49      7.32 o 
   2  -1  13       16.60       11.31      0.98 o 
   3  -1  13      724.66      670.22      8.20 o 
   4  -1  13       28.35       29.14      1.35 o 
   5  -1  13      583.71      544.32      7.59 o 
   6  -1  13        0.00       -0.26      1.07 o 
   7  -1  13        8.23        7.12      1.41 o 
   8  -1  13       11.13       10.06      1.96 o 
   9  -1  13       10.74        5.54      2.77 o 
  10  -1  13        5.86        2.77      2.77 o 
  11  -1  13        5.57        5.54      2.77 o 
  -7   0  13        6.50        9.23      2.77 o 
  -6   0  13       80.25       77.23      3.23 o 
  -5   0  13       49.01       41.96      2.38 o 
  -4   0  13      167.82      161.15      3.32 o 
  -3   0  13      282.11      269.38      4.86 o 
  -2   0  13      583.76      569.52     10.13 o 
  -1   0  13     1053.36     1056.81     11.97 o 
   0   0  13     2444.54     2363.59     25.83 o 
   1   0  13      328.13      336.80      4.55 o 
   2   0  13        2.61        1.30      0.77 o 
   3   0  13      836.16      807.13      8.71 o 
   4   0  13       60.60       44.65      1.38 o 
   5   0  13      716.84      635.68      7.70 o 
   6   0  13       45.98       27.52      1.66 o 
   7   0  13      141.88      132.95      4.25 o 
   8   0  13        9.00        6.83      2.31 o 
   9   0  13       48.56       47.54      4.15 o 
  10   0  13       37.32       42.92      4.15 o 
  11   0  13        9.13        4.62      2.77 o 
  -8   1  13       27.36       24.46      3.69 o 
  -7   1  13       51.07       46.15      4.15 o 
  -6   1  13      102.51       95.91      4.33 o 
  -5   1  13       54.08       54.43      1.77 o 
  -4   1  13      766.52      738.04     17.53 o 
  -3   1  13       16.81       24.40      1.43 o 
  -2   1  13      216.21      180.38      5.84 o 
  -1   1  13        0.34        0.97      0.69 o 
   0   1  13        4.07        3.11      0.68 o 
   1   1  13      182.13      188.07      2.90 o 
   2   1  13      588.04      552.55      6.21 o 
   3   1  13       42.40       43.84      1.38 o 
   4   1  13      470.87      484.71      5.64 o 
   5   1  13        8.20       13.11      1.12 o 
   6   1  13      108.03       84.00      2.72 o 
   7   1  13       66.17       67.53      2.48 o 
   8   1  13      187.51      175.44      4.17 o 
   9   1  13       84.62       79.34      3.41 o 
  10   1  13       31.61       32.09      2.61 o 
  11   1  13       27.52       37.38      4.15 o 
  12   1  13        1.95        6.00      3.23 o 
  -8   2  13      105.77      116.30      6.46 o 
  -7   2  13       40.15       33.23      3.69 o 
  -6   2  13       31.31       34.11      4.15 o 
  -5   2  13       34.92       35.71      1.23 o 
  -4   2  13       18.92       10.58      0.88 o 
  -3   2  13      193.11      198.70      3.86 o 
  -2   2  13       72.18       67.02      1.57 o 
  -1   2  13       50.27       47.76      1.43 o 
   0   2  13      817.82      795.83     11.06 o 
   1   2  13       62.81       81.53      1.80 o 
   2   2  13      125.62      124.21      2.09 o 
   3   2  13      113.39      116.40      2.12 o 
   4   2  13       19.55       23.05      1.34 o 
   5   2  13      669.34      608.56      9.66 o 
   6   2  13       15.47       15.99      2.25 o 
   7   2  13      184.76      184.89      4.26 o 
   8   2  13      167.97      153.38      5.84 o 
   9   2  13       32.54       26.19      2.43 o 
  10   2  13        5.52        5.31      1.96 o 
  11   2  13       14.53       17.65      2.28 o 
  12   2  13      119.45      128.92      4.72 o 
  -8   3  13       91.94      118.15      6.46 o 
  -7   3  13       43.79       46.44      2.54 o 
  -6   3  13       70.08       59.95      1.84 o 
  -5   3  13       77.60       75.15      2.05 o 
  -4   3  13      133.46      121.72      2.70 o 
  -3   3  13       11.00       13.75      1.13 o 
  -2   3  13     1828.96     1703.23     19.42 o 
  -1   3  13       69.77       69.39      1.60 o 
   0   3  13        0.10        0.65      0.73 o 
   1   3  13      255.78      260.16      3.67 o 
   2   3  13      399.50      377.66      4.51 o 
   3   3  13       55.51       52.31      1.48 o 
   4   3  13      551.61      519.97      7.26 o 
   5   3  13        0.76        1.69      1.07 o 
   6   3  13        8.86       11.98      1.41 o 
   7   3  13       86.12       77.87      2.66 o 
   8   3  13       84.18       83.39      2.83 o 
   9   3  13        2.62        2.54      1.63 o 
  10   3  13       16.32       17.28      2.43 o 
  11   3  13       66.63       68.76      6.46 o 
  12   3  13       10.87        8.77      2.28 o 
  -8   4  13       74.71       90.24      2.23 o 
  -7   4  13        8.94        8.30      1.52 o 
  -6   4  13        5.28        6.62      1.12 o 
  -5   4  13        7.58       11.98      1.14 o 
  -4   4  13       24.62       31.97      1.82 o 
  -3   4  13      255.59      237.33      4.60 o 
  -2   4  13      171.49      147.36      2.62 o 
  -1   4  13      179.57      168.68      3.66 o 
   0   4  13      528.30      497.93      7.19 o 
   1   4  13       42.10       47.20      1.64 o 
   2   4  13      144.77      134.26      2.57 o 
   3   4  13      101.52      102.18      2.36 o 
   4   4  13        0.16        0.69      0.92 o 
   5   4  13       26.42       24.02      1.60 o 
   6   4  13       75.71       74.59      2.65 o 
   7   4  13       10.32       10.84      1.49 o 
   8   4  13        4.17        6.97      1.33 o 
   9   4  13       78.34       81.93      3.59 o 
  10   4  13      267.09      249.32      6.68 o 
  11   4  13        2.89        1.62      1.96 o 
  12   4  13       30.32       40.05      3.09 o 
  -8   5  13       16.14       19.33      1.60 o 
  -7   5  13        4.13        5.74      1.14 o 
  -6   5  13      168.36      189.06      3.93 o 
  -5   5  13      224.50      244.73      4.67 o 
  -4   5  13       20.40       20.16      2.03 o 
  -3   5  13        6.95       10.10      1.14 o 
  -2   5  13      239.30      220.88      3.70 o 
  -1   5  13      369.95      356.39      5.37 o 
   0   5  13       22.93       25.42      1.31 o 
   1   5  13       19.61       18.51      1.25 o 
   2   5  13      335.88      298.97      4.89 o 
   3   5  13        2.70        2.54      0.92 o 
   4   5  13       85.93       95.77      2.47 o 
   5   5  13        3.06        3.13      1.14 o 
   6   5  13      160.60      159.53      3.81 o 
   7   5  13      322.96      303.04      9.29 o 
   8   5  13        9.01        9.60      1.41 o 
   9   5  13      202.03      186.75     12.92 o 
  10   5  13       20.53       17.28      2.43 o 
  11   5  13       26.50       24.78      5.31 o 
  -7   6  13       91.61      101.04      2.83 o 
  -6   6  13        0.29        2.54      1.14 o 
  -5   6  13      151.44      155.62      4.26 o 
  -4   6  13       21.76       24.77      1.67 o 
  -3   6  13       10.07       14.16      0.96 o 
  -2   6  13        4.43        5.57      0.88 o 
  -1   6  13      137.85      144.41      2.85 o 
   0   6  13       74.16       65.70      3.33 o 
   1   6  13       12.71        9.09      1.08 o 
   2   6  13       64.64       65.46      2.06 o 
   3   6  13      373.87      368.76      5.65 o 
   4   6  13     1167.47     1166.16     22.18 o 
   5   6  13      179.30      167.36      3.90 o 
   6   6  13       15.98       17.02      2.73 o 
   7   6  13       21.64       20.22      1.76 o 
   8   6  13       62.40       57.98      2.57 o 
   9   6  13      103.89      100.91      4.62 o 
  10   6  13      470.45      453.07     17.31 o 
  11   6  13       37.47       32.74      2.94 o 
  -6   7  13        2.34        5.66      1.22 o 
  -5   7  13       14.00       15.93      1.49 o 
  -4   7  13       56.20       63.65      2.26 o 
  -3   7  13       43.06       32.91      2.13 o 
  -2   7  13        0.68        1.24      0.88 o 
  -1   7  13       62.47       56.47      1.87 o 
   0   7  13      272.87      286.61      4.75 o 
   1   7  13      187.70      184.32      3.98 o 
   2   7  13       15.29       14.82      1.49 o 
   3   7  13       35.77       43.75      2.13 o 
   4   7  13     1412.60     1390.03     17.52 o 
   5   7  13       90.33       93.69      2.93 o 
   6   7  13       26.80       27.65      1.94 o 
   7   7  13       63.24       64.55      2.57 o 
   8   7  13       69.57       73.18      6.46 o 
   9   7  13        0.00       -1.85      1.85 o 
  10   7  13       69.62       71.22      3.74 o 
  11   7  13        0.18        0.46      3.23 o 
  -6   8  13       22.29       14.92      1.70 o 
  -5   8  13        7.55        8.02      1.49 o 
  -4   8  13        0.00       -0.66      0.74 o 
  -3   8  13       90.40       89.28      2.28 o 
  -2   8  13        4.58        2.11      0.92 o 
  -1   8  13        0.71       -0.09      0.95 o 
   0   8  13       13.96       19.42      1.49 o 
   1   8  13        9.55        8.76      1.33 o 
   2   8  13       16.69       15.74      1.60 o 
   3   8  13       76.55       81.54      2.86 o 
   4   8  13       14.40       13.44      1.55 o 
   5   8  13        6.41        8.19      1.41 o 
   6   8  13       38.10       39.59      2.30 o 
   7   8  13      105.11      106.03      3.20 o 
   8   8  13       71.43       67.61      3.41 o 
   9   8  13       64.90       64.23      3.59 o 
  10   8  13       49.40       48.00      3.26 o 
  -5   9  13       83.49       77.78      7.38 o 
  -4   9  13        7.14        6.15      1.06 o 
  -3   9  13        3.76        5.41      2.36 o 
  -2   9  13       29.48       32.94      1.76 o 
  -1   9  13        6.47        9.05      1.35 o 
   0   9  13       11.87       15.23      1.49 o 
   1   9  13       92.76       96.07      2.93 o 
   2   9  13        7.69        5.86      1.33 o 
   3   9  13       85.67       83.75      2.93 o 
   4   9  13        0.32        1.38      1.33 o 
   5   9  13        0.30        0.15      1.45 o 
   6   9  13        8.03        6.98      1.49 o 
   7   9  13        0.72        2.77      2.77 o 
   8   9  13       28.52       25.55      2.76 o 
   9   9  13       15.80        9.76      2.31 o 
  -4  10  13       45.49       45.34      2.17 o 
  -3  10  13        0.10       -1.58      1.24 o 
  -2  10  13       18.37       21.79      1.76 o 
  -1  10  13       58.21       58.07      2.63 o 
   0  10  13       39.90       41.19      2.86 o 
   1  10  13       70.17       73.22      2.83 o 
   2  10  13        1.35        2.77      1.33 o 
   3  10  13      177.03      176.62      6.17 o 
   4  10  13       16.59       15.55      1.76 o 
   5  10  13       95.73      100.61      4.85 o 
   6  10  13       80.79       78.18      2.93 o 
   7  10  13        5.02        3.92      1.96 o 
   8  10  13       47.84       42.09      6.46 o 
  -2  11  13        0.69        0.21      1.36 o 
  -1  11  13       16.80       17.81      2.02 o 
   0  11  13       58.97       62.20      2.64 o 
   1  11  13        3.99        6.48      1.41 o 
   2  11  13      111.24      120.82      3.63 o 
   3  11  13       54.01       54.94      2.66 o 
   4  11  13      272.17      272.35      5.95 o 
   5  11  13      112.23      119.63      3.81 o 
   6  11  13       26.59       20.31      3.69 o 
   7  11  13        0.02       -0.69      1.96 o 
   1  12  13       15.98       19.06      2.04 o 
   2  12  13       45.28       45.82      3.51 o 
   3  12  13        0.01        1.41      1.49 o 
   4  12  13      151.96      157.52      7.00 o 
  -1  -8  14       15.55       20.91      3.00 o 
   0  -8  14       19.78       21.14      2.43 o 
   1  -8  14        3.85        2.60      1.85 o 
   2  -8  14       17.32       14.93      2.43 o 
   3  -8  14       16.45       17.55      3.46 o 
  -3  -7  14        0.18       -0.56      1.44 o 
  -2  -7  14        2.53        1.15      2.54 o 
  -1  -7  14       54.04       66.43      3.23 o 
   0  -7  14      225.91      257.25      6.64 o 
   1  -7  14       80.62       88.91      3.74 o 
   2  -7  14       59.87       65.62      3.41 o 
   3  -7  14        0.12       -0.34      1.77 o 
   4  -7  14        8.69        4.85      3.46 o 
   5  -7  14        5.03        8.71      2.10 o 
  -5  -6  14        4.01        1.80      2.08 o 
  -4  -6  14        1.59        2.73      1.09 o 
  -3  -6  14      138.48      140.88      4.85 o 
  -2  -6  14       11.45       13.06      1.77 o 
  -1  -6  14        3.82        3.69      1.44 o 
   0  -6  14        5.25        4.15      2.31 o 
   1  -6  14        9.79        8.04      1.77 o 
   2  -6  14       47.72       46.32      2.94 o 
   3  -6  14       30.18       33.66      3.69 o 
   4  -6  14       11.36       11.93      2.10 o 
   5  -6  14       14.27       15.17      2.28 o 
   6  -6  14       22.44       22.61      3.69 o 
   7  -6  14        8.41        5.54      2.28 o 
  -5  -5  14       66.31       72.83      7.62 o 
  -4  -5  14      137.24      133.13      4.62 o 
  -3  -5  14       70.05       76.28      2.51 o 
  -2  -5  14        3.90        1.15      1.28 o 
  -1  -5  14      265.81      258.82      5.28 o 
   0  -5  14      114.25      114.85      3.74 o 
   1  -5  14       16.44       17.80      1.96 o 
   2  -5  14      102.54       97.90      3.74 o 
   3  -5  14      114.09      117.34      4.24 o 
   4  -5  14        4.97        2.77      1.63 o 
   5  -5  14      101.79      115.61      4.24 o 
   6  -5  14       22.77       21.79      2.09 o 
   7  -5  14        5.44        3.00      1.96 o 
   8  -5  14       55.85       56.80      3.59 o 
  -6  -4  14       30.19       33.00      2.77 o 
  -5  -4  14       28.46       24.14      2.10 o 
  -4  -4  14        2.71        0.56      1.44 o 
  -3  -4  14       17.09       14.84      1.34 o 
  -2  -4  14        7.84       12.80      1.28 o 
  -1  -4  14       27.31       27.73      1.73 o 
   0  -4  14        5.14        8.04      1.25 o 
   1  -4  14       14.65       18.23      2.56 o 
   2  -4  14       10.23        8.43      1.33 o 
   3  -4  14        0.08       -2.31      2.08 o 
   4  -4  14        5.59        8.41      1.63 o 
   5  -4  14       36.35       38.09      2.23 o 
   6  -4  14       97.96      107.87      3.46 o 
   7  -4  14      176.50      178.29      5.55 o 
   8  -4  14      178.84      186.11      5.87 o 
   9  -4  14       30.31       29.81      2.94 o 
  -7  -3  14       17.74       15.12      1.77 o 
  -6  -3  14        0.00       -0.69      1.31 o 
  -5  -3  14      131.13      138.71      4.38 o 
  -4  -3  14       23.89       24.62      1.60 o 
  -3  -3  14       10.00       16.21      1.75 o 
  -2  -3  14      138.09      123.44      2.62 o 
  -1  -3  14      183.83      192.81      3.11 o 
   0  -3  14        0.13       -0.80      0.79 o 
   1  -3  14       74.29       74.26      2.24 o 
   2  -3  14      113.35      114.81      3.10 o 
   3  -3  14       14.06       17.91      1.67 o 
   4  -3  14      181.41      175.37      4.17 o 
   5  -3  14        3.85        0.46      1.85 o 
   6  -3  14        8.44        8.23      4.15 o 
   7  -3  14      153.69      157.15      5.22 o 
   8  -3  14        8.87       11.54      3.23 o 
   9  -3  14       88.62       85.84      6.00 o 
  10  -3  14      194.81      199.38      8.77 o 
  -7  -2  14        1.16        2.11      1.38 o 
  -6  -2  14      279.48      271.69     15.00 o 
  -5  -2  14      380.46      390.24     11.37 o 
  -4  -2  14       60.23       63.23      2.30 o 
  -3  -2  14       19.39       16.82      0.93 o 
  -2  -2  14      279.22      269.92      4.26 o 
  -1  -2  14      181.83      186.35      2.98 o 
   0  -2  14     1165.55     1118.36     12.95 o 
   1  -2  14      364.08      359.60      6.58 o 
   2  -2  14      117.22      117.06      2.39 o 
   3  -2  14        1.28        1.20      0.92 o 
   4  -2  14       57.53       64.64      2.57 o 
   5  -2  14      312.44      316.12      6.12 o 
   6  -2  14      108.09      110.86      4.62 o 
   7  -2  14        9.95       10.06      1.96 o 
   8  -2  14        3.76        6.00      2.77 o 
   9  -2  14        2.09        2.77      2.77 o 
  10  -2  14      235.85      257.07     10.15 o 
  -7  -1  14       42.98       46.69      1.96 o 
  -6  -1  14        0.04        0.13      0.86 o 
  -5  -1  14        4.24        6.05      1.00 o 
  -4  -1  14      157.43      163.90      5.75 o 
  -3  -1  14       23.67       16.60      1.33 o 
  -2  -1  14        1.66        1.47      0.91 o 
  -1  -1  14       25.40       25.15      1.14 o 
   0  -1  14      102.11       97.24      2.05 o 
   1  -1  14     1391.98     1369.92     15.58 o 
   2  -1  14       18.57       20.08      1.19 o 
   3  -1  14       17.54       20.82      1.22 o 
   4  -1  14       18.51       16.94      1.27 o 
   5  -1  14       77.04       77.21      2.25 o 
   6  -1  14       21.88       21.47      1.76 o 
   7  -1  14       31.24       26.77      2.43 o 
   8  -1  14        7.96        4.62      1.63 o 
   9  -1  14        1.86        1.85      2.77 o 
  10  -1  14        9.40        9.23      3.23 o 
  11  -1  14       23.89       24.92      4.15 o 
  -7   0  14       17.30       16.15      3.23 o 
  -6   0  14        4.96        7.38      0.90 o 
  -5   0  14       13.18       10.42      1.14 o 
  -4   0  14       51.04       49.33      2.27 o 
  -3   0  14       19.38       22.55      1.41 o 
  -2   0  14      142.10      125.24      2.37 o 
  -1   0  14        0.75        5.01      0.88 o 
   0   0  14     1131.83     1100.40     12.52 o 
   1   0  14      122.06      120.52      2.29 o 
   2   0  14      521.99      513.43      6.47 o 
   3   0  14      129.93      121.62      2.33 o 
   4   0  14       10.76       10.50      1.60 o 
   5   0  14       44.15       36.61      1.50 o 
   6   0  14      426.04      399.71      5.43 o 
   7   0  14        0.72       -1.24      1.22 o 
   8   0  14        1.55        0.97      1.62 o 
   9   0  14       21.00       23.54      3.23 o 
  10   0  14        6.05        6.00      2.77 o 
  11   0  14        6.39        1.85      2.31 o 
  -8   1  14       83.95       89.07      6.00 o 
  -7   1  14       19.47       14.77      3.23 o 
  -6   1  14      124.94      140.44      2.88 o 
  -5   1  14        0.30        0.21      0.86 o 
  -4   1  14       63.34       61.45      3.06 o 
  -3   1  14      143.90      163.38      3.52 o 
  -2   1  14       21.16       20.49      0.96 o 
  -1   1  14      116.88      116.18      2.44 o 
   0   1  14       51.79       47.03      2.08 o 
   1   1  14       41.00       34.25      1.31 o 
   2   1  14       52.81       49.57      2.56 o 
   3   1  14      268.04      261.44      3.90 o 
   4   1  14       41.92       38.49      1.32 o 
   5   1  14        6.05        7.86      1.20 o 
   6   1  14      135.19      132.74      2.99 o 
   7   1  14      255.38      243.40      5.15 o 
   8   1  14       50.20       54.09      3.18 o 
   9   1  14       32.37       35.21      2.76 o 
  10   1  14       44.91       51.58      3.26 o 
  11   1  14        1.41       -3.46      2.31 o 
  -8   2  14      247.54      253.84      9.69 o 
  -7   2  14       21.25       24.46      3.23 o 
  -6   2  14       18.18       17.58      1.62 o 
  -5   2  14        2.89        4.97      1.06 o 
  -4   2  14       59.30       57.23      2.50 o 
  -3   2  14      124.02      108.38      3.03 o 
  -2   2  14      124.72      113.86      2.13 o 
  -1   2  14       13.09        9.46      0.88 o 
   0   2  14       95.03      104.42      2.60 o 
   1   2  14        0.36        0.41      0.72 o 
   2   2  14      139.39      122.95      2.33 o 
   3   2  14       30.85       22.74      1.22 o 
   4   2  14       25.76       23.72      1.16 o 
   5   2  14        0.65       -0.58      1.00 o 
   6   2  14        4.09        1.98      1.14 o 
   7   2  14        2.34        4.62      1.33 o 
   8   2  14       49.41       36.49      2.13 o 
   9   2  14      124.51      129.63      8.77 o 
  10   2  14        6.81        9.68      2.10 o 
  11   2  14       87.24       97.84      4.24 o 
  -7   3  14       44.76       46.64      3.23 o 
  -6   3  14        5.87        5.00      0.96 o 
  -5   3  14      100.31       89.11      2.32 o 
  -4   3  14       16.63       14.06      1.18 o 
  -3   3  14        2.46        3.55      0.95 o 
  -2   3  14        1.32        0.92      0.74 o 
  -1   3  14       83.25       80.15      2.42 o 
   0   3  14      633.49      601.09      8.31 o 
   1   3  14       93.00      100.85      2.38 o 
   2   3  14       62.80       64.89      1.92 o 
   3   3  14      341.77      336.83      4.67 o 
   4   3  14      878.15      811.55     10.65 o 
   5   3  14      302.03      291.44      5.13 o 
   6   3  14       23.76       23.74      1.76 o 
   7   3  14       54.81       53.60      2.40 o 
   8   3  14       47.29       48.52      2.48 o 
   9   3  14       34.70       39.29      2.76 o 
  10   3  14       95.80      107.62      4.85 o 
  11   3  14       91.97       93.10      4.07 o 
  -7   4  14       33.06       27.68      1.49 o 
  -6   4  14        0.76        1.67      1.15 o 
  -5   4  14      111.78      114.80      2.83 o 
  -4   4  14        4.39        5.28      1.03 o 
  -3   4  14       29.15       20.51      1.41 o 
  -2   4  14       83.97       94.15      2.04 o 
  -1   4  14        0.72       -0.13      0.78 o 
   0   4  14       51.14       56.61      1.87 o 
   1   4  14        0.09        0.88      0.95 o 
   2   4  14        3.56        1.08      1.07 o 
   3   4  14        0.41        1.50      0.92 o 
   4   4  14        5.71        4.81      0.97 o 
   5   4  14        2.24        1.60      0.97 o 
   6   4  14      127.65      120.89      3.37 o 
   7   4  14       31.42       27.01      1.87 o 
   8   4  14      115.35      118.93      3.46 o 
   9   4  14       10.00       10.70      1.96 o 
  10   4  14       25.60       31.06      2.76 o 
  11   4  14       21.28       21.00      2.61 o 
  -7   5  14        6.25        6.24      1.18 o 
  -6   5  14       14.24       12.16      1.28 o 
  -5   5  14       56.49       60.25      2.15 o 
  -4   5  14        0.13        0.59      0.95 o 
  -3   5  14        1.95        2.34      1.00 o 
  -2   5  14        2.88        5.35      0.92 o 
  -1   5  14        1.69        1.74      0.84 o 
   0   5  14      138.25      147.86      3.38 o 
   1   5  14       18.04       20.26      1.33 o 
   2   5  14       31.18       25.96      1.43 o 
   3   5  14       24.20       32.34      1.87 o 
   4   5  14      178.17      170.59      3.34 o 
   5   5  14       44.81       38.16      2.03 o 
   6   5  14       53.23       51.64      2.21 o 
   7   5  14       16.31       18.68      1.67 o 
   8   5  14        1.55        2.15      1.33 o 
   9   5  14        0.71       -0.69      1.63 o 
  10   5  14        0.16        1.85      1.96 o 
  11   5  14      109.58       98.73      4.40 o 
  -6   6  14       36.15       36.48      1.85 o 
  -5   6  14       51.94       52.61      2.10 o 
  -4   6  14        6.33        4.26      1.22 o 
  -3   6  14       65.16       56.70      1.60 o 
  -2   6  14      275.70      263.81      4.31 o 
  -1   6  14        4.57        5.20      1.13 o 
   0   6  14       62.03       65.04      2.01 o 
   1   6  14      274.78      266.65      4.58 o 
   2   6  14      139.18      144.25      3.98 o 
   3   6  14        3.31        3.09      1.22 o 
   4   6  14        0.31        0.53      1.14 o 
   5   6  14      158.12      145.82      3.73 o 
   6   6  14       87.03       76.27      2.75 o 
   7   6  14        2.06        0.62      1.33 o 
   8   6  14       77.61       77.71      2.93 o 
   9   6  14        4.57        6.23      1.96 o 
  10   6  14       85.89       84.56      4.07 o 
  11   6  14        1.41       -0.69      1.96 o 
  -6   7  14       13.81       15.52      1.55 o 
  -5   7  14        1.97        1.78      1.22 o 
  -4   7  14       28.29       36.73      4.31 o 
  -3   7  14       42.19       40.99      1.55 o 
  -2   7  14       30.74       24.88      1.40 o 
  -1   7  14        0.49       -0.25      0.84 o 
   0   7  14      423.74      381.51      6.74 o 
   1   7  14      137.08      126.73      3.37 o 
   2   7  14       13.99       18.66      1.60 o 
   3   7  14      101.78       94.18      2.93 o 
   4   7  14      249.93      231.04      4.97 o 
   5   7  14      166.42      171.51      4.08 o 
   6   7  14      117.73      115.22      3.28 o 
   7   7  14        0.01       -1.91      1.27 o 
   8   7  14       11.24       10.58      2.10 o 
   9   7  14       13.27       11.15      1.96 o 
  10   7  14       31.54       30.36      2.76 o 
  -5   8  14       31.12       45.88      2.30 o 
  -4   8  14        6.31        6.48      1.33 o 
  -3   8  14       18.23       17.88      1.39 o 
  -2   8  14       22.48       20.98      1.55 o 
  -1   8  14        1.61        0.77      1.07 o 
   0   8  14        7.53        9.36      1.22 o 
   1   8  14        2.88        2.66      1.22 o 
   2   8  14       68.01       74.71      2.57 o 
   3   8  14      238.96      225.56      4.88 o 
   4   8  14        0.42        0.92      1.96 o 
   5   8  14       40.25       37.66      2.13 o 
   6   8  14        0.21       -0.31      1.33 o 
   7   8  14      167.14      152.83      4.17 o 
   8   8  14       10.25        8.70      2.10 o 
   9   8  14        2.03        0.67      1.77 o 
  -4   9  14       14.16       13.54      2.10 o 
  -3   9  14       12.23       12.28      1.34 o 
  -2   9  14        4.82        3.44      1.22 o 
  -1   9  14        1.40        0.82      1.14 o 
   0   9  14        3.78        5.51      1.22 o 
   1   9  14        2.97        1.17      1.36 o 
   2   9  14       73.00       76.43      2.75 o 
   3   9  14      266.13      273.82      5.67 o 
   4   9  14       16.91       14.74      1.67 o 
   5   9  14        0.04       -0.57      1.22 o 
   6   9  14        3.16        4.82      1.77 o 
   7   9  14       37.77       36.67      2.94 o 
   8   9  14      114.31      120.48      4.57 o 
   9   9  14        0.16       -2.54      1.96 o 
  -3  10  14       45.92       46.55      2.17 o 
  -2  10  14       23.64       27.78      3.39 o 
  -1  10  14        1.95        2.98      1.22 o 
   0  10  14       48.81       51.10      2.37 o 
   1  10  14        3.76        2.91      1.38 o 
   2  10  14       16.82       20.41      1.94 o 
   3  10  14       53.49       47.83      2.57 o 
   4  10  14      125.86      130.32      5.81 o 
   5  10  14        3.38        0.03      1.49 o 
   6  10  14        8.49        6.92      1.96 o 
   7  10  14        9.97        8.05      3.00 o 
  -1  11  14       59.88       62.39      3.07 o 
   0  11  14       12.13        8.44      1.49 o 
   1  11  14       14.12       17.28      1.76 o 
   2  11  14       60.63       61.27      2.83 o 
   3  11  14       15.18       14.21      1.87 o 
   4  11  14       52.99       59.05      2.83 o 
   5  11  14       30.35       34.37      2.56 o 
   6  11  14       59.02       66.00      5.54 o 
  -1  -7  15       23.85       36.53      2.77 o 
   0  -7  15       19.36       25.47      2.43 o 
   1  -7  15        0.08        3.06      1.85 o 
   2  -7  15       20.96       27.35      2.61 o 
   3  -7  15       52.72       52.98      3.41 o 
  -3  -6  15       94.43      116.34      3.66 o 
  -2  -6  15      156.09      175.58      6.92 o 
  -1  -6  15      248.30      275.60      6.64 o 
   0  -6  15       30.96       32.10      3.92 o 
   1  -6  15       14.53       16.35      2.10 o 
   2  -6  15        5.56        5.31      2.08 o 
   3  -6  15      114.34      112.46      4.62 o 
   4  -6  15       68.44       71.42      3.74 o 
   5  -6  15        0.51        1.85      1.96 o 
   6  -6  15       54.39       68.77      5.54 o 
  -4  -5  15      296.02      288.89      9.46 o 
  -3  -5  15       41.63       55.56      2.30 o 
  -2  -5  15       99.51       97.58      3.43 o 
  -1  -5  15       52.81       51.94      2.88 o 
   0  -5  15       65.45       76.33      3.69 o 
   1  -5  15       16.69       17.23      2.10 o 
   2  -5  15        2.10        2.64      1.77 o 
   3  -5  15        1.65        0.92      2.31 o 
   4  -5  15       25.18       23.24      4.85 o 
   5  -5  15      118.26      125.39      4.72 o 
   6  -5  15       11.82       10.32      2.10 o 
   7  -5  15        9.43        7.85      3.23 o 
  -5  -4  15       45.90       44.68      2.76 o 
  -4  -4  15      124.03      123.46      9.23 o 
  -3  -4  15       59.15       68.26      2.10 o 
  -2  -4  15        0.05       -1.17      1.03 o 
  -1  -4  15        4.37        6.36      1.40 o 
   0  -4  15       67.19       66.46      2.88 o 
   1  -4  15        7.62        8.08      1.63 o 
   2  -4  15        7.67        5.45      1.77 o 
   3  -4  15       73.53       77.89      3.41 o 
   4  -4  15       50.59       50.88      3.09 o 
   5  -4  15      116.75      118.69      4.40 o 
   6  -4  15       13.89       20.02      4.38 o 
   7  -4  15        1.20       -0.46      1.96 o 
   8  -4  15      102.23       87.01      4.24 o 
  -6  -3  15        0.54       -0.26      1.44 o 
  -5  -3  15        3.11        7.55      1.63 o 
  -4  -3  15        1.85        4.36      1.44 o 
  -3  -3  15      194.40      188.16      3.26 o 
  -2  -3  15      241.31      250.28      7.06 o 
  -1  -3  15        1.33        1.82      0.79 o 
   0  -3  15      185.42      181.80      3.59 o 
   1  -3  15      366.86      346.11      5.68 o 
   2  -3  15        1.17        2.02      1.22 o 
   3  -3  15       13.09       17.08      1.60 o 
   4  -3  15      113.40      111.57      4.07 o 
   5  -3  15      116.98      108.65     10.61 o 
   6  -3  15      544.98      570.96     12.06 o 
   7  -3  15      214.09      223.52      6.36 o 
   8  -3  15        0.12        0.92      2.77 o 
   9  -3  15       90.14       80.77      6.00 o 
  -6  -2  15      172.30      177.91      8.08 o 
  -5  -2  15      109.46       99.18      2.91 o 
  -4  -2  15       14.11        9.37      1.33 o 
  -3  -2  15      171.40      186.84      5.24 o 
  -2  -2  15      241.02      247.83      4.03 o 
  -1  -2  15        3.13        4.28      0.88 o 
   0  -2  15      142.88      147.21      3.97 o 
   1  -2  15       33.75       34.29      1.46 o 
   2  -2  15      448.42      440.20      5.88 o 
   3  -2  15      253.10      238.83      4.97 o 
   4  -2  15       65.05       62.48      2.48 o 
   5  -2  15        1.82        2.54      1.63 o 
   6  -2  15       15.02       13.40      1.96 o 
   7  -2  15        8.25       12.90      2.10 o 
   8  -2  15        0.03       -3.23      2.31 o 
   9  -2  15       76.39       89.53      5.54 o 
  -6  -1  15      101.58      113.87      2.97 o 
  -5  -1  15        4.35        5.30      1.14 o 
  -4  -1  15      183.65      172.41      4.09 o 
  -3  -1  15      109.76      119.45      3.10 o 
  -2  -1  15       56.25       49.47      1.80 o 
  -1  -1  15      154.98      137.95      2.71 o 
   0  -1  15      104.46      107.47      2.21 o 
   1  -1  15       87.96       90.53      2.01 o 
   2  -1  15        6.13        8.26      1.01 o 
   3  -1  15        5.10        3.64      1.13 o 
   4  -1  15      175.87      159.45      3.19 o 
   5  -1  15      159.57      159.56      4.65 o 
   6  -1  15        4.97        4.38      1.63 o 
   7  -1  15       40.42       41.59      4.62 o 
   8  -1  15       51.00       65.63      7.15 o 
   9  -1  15      116.37      108.46      6.00 o 
  10  -1  15       57.76       72.46      5.54 o 
  -7   0  15        3.41        6.46      2.77 o 
  -6   0  15      219.29      226.49      7.04 o 
  -5   0  15       16.93       14.47      1.28 o 
  -4   0  15       18.50       17.01      1.41 o 
  -3   0  15       41.98       33.63      2.19 o 
  -2   0  15      195.44      198.79      3.26 o 
  -1   0  15      129.74      122.61      2.53 o 
   0   0  15       52.10       54.63      1.82 o 
   1   0  15      697.10      675.27      8.23 o 
   2   0  15       14.85       16.47      1.23 o 
   3   0  15      206.77      195.37      3.24 o 
   4   0  15        0.43       -0.83      0.92 o 
   5   0  15       60.80       66.20      3.12 o 
   6   0  15       71.89       68.64      2.16 o 
   7   0  15        1.30       -1.85      1.74 o 
   8   0  15       31.46       33.01      3.92 o 
   9   0  15        0.88       -1.38      2.31 o 
  10   0  15        4.40        4.62      2.77 o 
  -7   1  15      173.61      178.15      7.85 o 
  -6   1  15       51.84       58.63      3.15 o 
  -5   1  15        1.17        2.35      0.86 o 
  -4   1  15       53.45       53.81      2.00 o 
  -3   1  15        7.75        9.78      1.31 o 
  -2   1  15      629.32      601.49      8.06 o 
  -1   1  15      964.87      990.33     12.93 o 
   0   1  15      370.32      364.08      5.78 o 
   1   1  15      315.61      320.74      5.03 o 
   2   1  15       20.97       17.74      2.06 o 
   3   1  15       78.11       79.98      2.74 o 
   4   1  15       12.05        9.72      1.12 o 
   5   1  15       53.51       35.50      1.52 o 
   6   1  15       21.00       18.78      1.25 o 
   7   1  15      113.47      108.51      2.75 o 
   8   1  15       32.71       37.64      3.31 o 
   9   1  15       37.47       41.34      2.94 o 
  10   1  15       81.40       72.00      5.08 o 
  -7   2  15       30.91       30.00      3.69 o 
  -6   2  15        0.74       -1.08      0.83 o 
  -5   2  15       69.36       64.99      2.05 o 
  -4   2  15        6.14        4.74      1.00 o 
  -3   2  15       67.08       54.48      3.60 o 
  -2   2  15       20.46       21.37      2.36 o 
  -1   2  15        0.83        1.31      0.84 o 
   0   2  15      757.10      707.58      9.61 o 
   1   2  15       86.38       68.99      2.40 o 
   2   2  15        1.10        1.26      0.97 o 
   3   2  15      452.32      437.13      5.82 o 
   4   2  15      117.58      101.77      3.60 o 
   5   2  15       50.97       42.94      1.71 o 
   6   2  15        0.87        0.92      1.02 o 
   7   2  15       23.87       20.01      1.87 o 
   8   2  15       13.51       12.43      1.60 o 
   9   2  15      128.69      124.40      5.54 o 
  10   2  15        0.00       -0.46      1.63 o 
  11   2  15       91.23      103.38      4.57 o 
  -7   3  15       23.31       22.15      3.69 o 
  -6   3  15       68.94       74.77      2.73 o 
  -5   3  15       13.94       13.76      2.08 o 
  -4   3  15        4.44        3.87      1.11 o 
  -3   3  15       38.13       39.21      3.69 o 
  -2   3  15      106.75       98.37      3.17 o 
  -1   3  15        0.81        3.28      1.27 o 
   0   3  15      109.06      116.77      2.56 o 
   1   3  15      157.71      152.10      3.08 o 
   2   3  15       28.69       29.32      1.52 o 
   3   3  15      304.80      317.88      5.15 o 
   4   3  15       97.86       85.61      2.36 o 
   5   3  15       56.60       52.49      2.01 o 
   6   3  15      274.02      268.71      4.67 o 
   7   3  15        5.40        4.00      1.33 o 
   8   3  15       23.89       22.70      1.87 o 
   9   3  15        1.03        0.00      1.63 o 
  10   3  15        4.44        3.15      1.77 o 
  11   3  15        7.21        9.32      3.00 o 
  -6   4  15       89.91       92.57      2.47 o 
  -5   4  15       23.36       32.70      1.60 o 
  -4   4  15       95.96       98.46      2.70 o 
  -3   4  15       19.23       20.46      1.46 o 
  -2   4  15       12.98        8.60      1.28 o 
  -1   4  15       93.85       98.32      2.25 o 
   0   4  15        0.55        0.18      0.95 o 
   1   4  15      443.48      428.84      7.27 o 
   2   4  15      184.97      174.16      3.90 o 
   3   4  15        0.14        2.00      1.07 o 
   4   4  15       30.52       24.99      2.70 o 
   5   4  15       52.87       52.01      3.08 o 
   6   4  15      399.59      377.94      6.92 o 
   7   4  15        9.74        8.99      1.41 o 
   8   4  15        0.00        0.49      1.63 o 
   9   4  15       69.52       76.23      4.85 o 
  10   4  15       40.73       46.58      3.26 o 
  -6   5  15      128.74      140.69      3.38 o 
  -5   5  15      125.06      133.19      3.29 o 
  -4   5  15      114.20      135.32      3.32 o 
  -3   5  15       23.32       19.79      1.55 o 
  -2   5  15        0.67        0.46      0.70 o 
  -1   5  15        0.11       -0.11      0.84 o 
   0   5  15      173.78      167.50      3.32 o 
   1   5  15       11.29       12.76      1.68 o 
   2   5  15       11.80       15.97      1.49 o 
   3   5  15      159.03      142.57      3.46 o 
   4   5  15       15.30       14.50      1.60 o 
   5   5  15       24.04       26.93      3.95 o 
   6   5  15       11.36       10.54      1.72 o 
   7   5  15      220.29      225.47      5.05 o 
   8   5  15        0.13       -2.25      1.50 o 
   9   5  15        8.86        7.87      1.96 o 
  10   5  15        9.85       11.06      2.54 o 
  -5   6  15        0.33       -0.31      1.07 o 
  -4   6  15        4.49        6.00      1.22 o 
  -3   6  15       67.80       64.63      2.37 o 
  -2   6  15      106.64       95.60      2.53 o 
  -1   6  15       23.10       21.47      1.31 o 
   0   6  15      137.60      146.42      3.08 o 
   1   6  15      102.08      109.78      2.99 o 
   2   6  15       14.45       20.36      2.60 o 
   3   6  15       29.43       34.34      2.03 o 
   4   6  15      120.29      107.30      3.21 o 
   5   6  15       30.84       30.43      2.03 o 
   6   6  15        2.11        2.31      1.74 o 
   7   6  15       40.36       37.85      2.21 o 
   8   6  15       44.54       45.65      2.48 o 
   9   6  15       16.00       17.08      2.43 o 
  10   6  15        2.06        3.92      1.96 o 
  -5   7  15        4.60        2.18      1.28 o 
  -4   7  15       28.92       28.10      1.83 o 
  -3   7  15       23.45       24.26      1.76 o 
  -2   7  15       40.62       37.41      1.55 o 
  -1   7  15       54.63       57.19      2.60 o 
   0   7  15      423.41      413.25      7.16 o 
   1   7  15        1.25        0.77      1.38 o 
   2   7  15        8.93        8.13      1.81 o 
   3   7  15       41.01       40.15      2.39 o 
   4   7  15      282.30      303.12      6.04 o 
   5   7  15       92.95       88.77      3.01 o 
   6   7  15       21.69       23.62      2.28 o 
   7   7  15      185.86      185.97      4.53 o 
   8   7  15        0.32       -2.16      1.44 o 
   9   7  15       59.81       70.30      3.59 o 
  -4   8  15      285.65      318.66      7.81 o 
  -3   8  15       41.33       39.43      2.13 o 
  -2   8  15        1.91        3.94      1.22 o 
  -1   8  15       16.31       14.57      1.49 o 
   0   8  15       22.93       25.79      1.86 o 
   1   8  15       23.88       21.44      1.76 o 
   2   8  15      360.49      370.78      8.85 o 
   3   8  15      234.21      232.84      5.05 o 
   4   8  15      256.47      260.44      5.50 o 
   5   8  15        8.73        7.82      2.18 o 
   6   8  15       63.94       66.82      3.59 o 
   7   8  15       47.26       47.41      2.66 o 
   8   8  15       15.61       14.09      2.54 o 
   9   8  15       33.73       36.67      3.09 o 
  -3   9  15       98.93      103.30      2.91 o 
  -2   9  15       10.43        7.73      1.44 o 
  -1   9  15       56.85       60.43      2.37 o 
   0   9  15       67.03       61.50      2.57 o 
   1   9  15       35.38       34.06      2.03 o 
   2   9  15      286.09      290.44      5.93 o 
   3   9  15      201.36      213.76      4.97 o 
   4   9  15      159.41      159.39      4.75 o 
   5   9  15        0.20       -1.08      1.89 o 
   6   9  15       31.73       23.31      2.61 o 
   7   9  15       60.09       56.31      5.08 o 
   8   9  15        0.31        0.25      1.77 o 
  -1  10  15       57.30       62.81      4.23 o 
   0  10  15       97.68      106.77      3.26 o 
   1  10  15       13.75       17.13      1.86 o 
   2  10  15       41.03       36.45      2.30 o 
   3  10  15        0.06       -1.69      1.33 o 
   4  10  15      208.20      208.85      5.49 o 
   5  10  15        0.01       -0.41      1.41 o 
   6  10  15      204.96      203.63      8.24 o 
   1  11  15       30.40       35.40      2.30 o 
   2  11  15       23.26       22.14      1.94 o 
   3  11  15        2.00       -0.57      2.04 o 
   4  11  15        1.80        1.87      2.17 o 
  -1  -6  16       44.49       53.45      3.09 o 
   0  -6  16      112.20      116.61      4.20 o 
   1  -6  16      153.70      183.85      6.23 o 
   2  -6  16        9.01        7.77      2.54 o 
   3  -6  16        6.83        9.37      4.38 o 
  -3  -5  16      179.56      211.76      5.10 o 
  -2  -5  16        5.29        7.61      2.31 o 
  -1  -5  16      143.30      152.68      4.66 o 
   0  -5  16        0.39        1.44      1.44 o 
   1  -5  16      116.35      119.95      4.20 o 
   2  -5  16       11.29       11.10      1.96 o 
   3  -5  16       50.05       58.03      4.62 o 
   4  -5  16        8.05        8.56      2.10 o 
   5  -5  16       39.11       35.91      3.09 o 
   6  -5  16        0.00       -0.69      1.63 o 
  -4  -4  16       16.31       16.77      2.10 o 
  -3  -4  16       13.61       18.65      2.28 o 
  -2  -4  16        0.33       -1.50      1.00 o 
  -1  -4  16        0.31        1.64      1.44 o 
   0  -4  16        4.50        3.64      1.44 o 
   1  -4  16       36.87       38.28      2.77 o 
   2  -4  16       62.83       65.33      3.09 o 
   3  -4  16       29.67       32.22      2.77 o 
   4  -4  16        0.01        1.55      1.77 o 
   5  -4  16       57.77       61.84      3.59 o 
   6  -4  16       21.82       21.32      2.61 o 
   7  -4  16       90.38      102.92      6.46 o 
  -4  -3  16       62.18       72.43      3.09 o 
  -3  -3  16       24.46       23.87      1.76 o 
  -2  -3  16       25.56       24.86      1.62 o 
  -1  -3  16       38.96       46.85      2.15 o 
   0  -3  16       30.52       29.10      1.83 o 
   1  -3  16       35.11       38.05      2.03 o 
   2  -3  16       16.67       14.53      2.54 o 
   3  -3  16        7.04        5.77      1.63 o 
   4  -3  16       21.30       24.87      2.28 o 
   5  -3  16       11.66       14.83      2.28 o 
   6  -3  16      192.55      187.92      5.70 o 
   7  -3  16       20.31       16.57      2.43 o 
   8  -3  16      106.67      125.07      6.92 o 
  -5  -2  16        3.81        4.58      1.22 o 
  -4  -2  16       35.26       31.88      1.87 o 
  -3  -2  16       35.54       41.54      2.03 o 
  -2  -2  16      145.66      166.12      3.74 o 
  -1  -2  16        0.05       -0.14      0.88 o 
   0  -2  16        2.14        4.62      0.99 o 
   1  -2  16        7.91        8.50      1.47 o 
   2  -2  16      256.87      263.11      5.32 o 
   3  -2  16        1.28        0.39      1.43 o 
   4  -2  16       24.52       28.40      2.28 o 
   5  -2  16      258.85      242.19      6.68 o 
   6  -2  16      220.70      238.29      6.53 o 
   7  -2  16        8.74       10.39      2.10 o 
   8  -2  16       35.86       40.61      4.15 o 
   9  -2  16      173.89      208.14      9.23 o 
  -5  -1  16       12.94       15.24      1.41 o 
  -4  -1  16        9.91        9.08      1.41 o 
  -3  -1  16       60.78       63.56      3.02 o 
  -2  -1  16       24.45       22.80      1.07 o 
  -1  -1  16       18.21       20.48      1.24 o 
   0  -1  16      189.50      175.99      3.35 o 
   1  -1  16       14.20       15.79      1.25 o 
   2  -1  16        7.39        8.91      1.64 o 
   3  -1  16        0.99        1.58      1.60 o 
   4  -1  16      147.25      157.82      4.14 o 
   5  -1  16      329.32      327.36      7.81 o 
   6  -1  16        3.44        2.73      1.77 o 
   7  -1  16        0.96        1.62      2.08 o 
   8  -1  16       99.51      102.46      6.00 o 
   9  -1  16      287.19      287.53     10.61 o 
  -6   0  16      430.53      464.20     11.54 o 
  -5   0  16       19.14       18.64      1.46 o 
  -4   0  16        2.33        2.84      1.14 o 
  -3   0  16       12.36       11.57      1.41 o 
  -2   0  16      100.14      102.06      3.01 o 
  -1   0  16      285.17      277.12      4.50 o 
   0   0  16      256.99      270.67      4.44 o 
   1   0  16      200.32      204.50      3.78 o 
   2   0  16       28.58       27.10      1.96 o 
   3   0  16       41.65       51.79      2.13 o 
   4   0  16      156.22      153.87      3.46 o 
   5   0  16        1.56       -1.28      1.60 o 
   6   0  16      138.08      139.04      7.62 o 
   7   0  16        0.01       -0.46      1.63 o 
   8   0  16       31.65       29.91      2.61 o 
   9   0  16        0.13        0.00      2.77 o 
  -6   1  16       47.71       57.51      5.77 o 
  -5   1  16        1.89        1.80      1.00 o 
  -4   1  16       15.52       19.87      1.41 o 
  -3   1  16        2.66        3.10      1.14 o 
  -2   1  16      545.14      518.62      8.86 o 
  -1   1  16      100.22      115.15      2.52 o 
   0   1  16        2.77        2.90      1.03 o 
   1   1  16       13.92        9.48      1.20 o 
   2   1  16       25.19       25.19      1.49 o 
   3   1  16      201.31      202.86      4.25 o 
   4   1  16       27.44       30.53      1.59 o 
   5   1  16        5.90        1.41      1.02 o 
   6   1  16        3.83        3.22      1.12 o 
   7   1  16       23.68       25.93      1.67 o 
   8   1  16       69.92       66.73      2.60 o 
   9   1  16       13.86       10.15      3.23 o 
  10   1  16       16.35       21.23      3.69 o 
  -6   2  16       11.91       10.00      1.24 o 
  -5   2  16        2.41        1.38      1.00 o 
  -4   2  16       41.81       46.37      2.23 o 
  -3   2  16       30.10       22.12      1.55 o 
  -2   2  16        1.12        2.11      1.26 o 
  -1   2  16      408.28      391.83      5.81 o 
   0   2  16        8.67       13.96      1.16 o 
   1   2  16      501.26      466.86      6.93 o 
   2   2  16       35.96       40.25      1.76 o 
   3   2  16      157.47      153.82      3.55 o 
   4   2  16        0.27        1.98      1.14 o 
   5   2  16      331.89      340.96      5.47 o 
   6   2  16       58.95       54.88      2.60 o 
   7   2  16       94.33       92.64      2.71 o 
   8   2  16        1.02       -0.62      1.38 o 
   9   2  16       12.32        9.84      3.00 o 
  10   2  16       24.58       19.38      2.61 o 
  -6   3  16      111.42      125.38      3.76 o 
  -5   3  16       61.32       68.30      3.46 o 
  -4   3  16       69.35       71.40      2.99 o 
  -3   3  16       14.45       15.33      1.77 o 
  -2   3  16       67.04       74.61      2.45 o 
  -1   3  16        5.56        7.75      1.07 o 
   0   3  16       92.84       95.41      3.86 o 
   1   3  16      147.02      150.81      3.12 o 
   2   3  16        0.79        1.05      1.02 o 
   3   3  16      410.87      392.54      6.92 o 
   4   3  16       29.56       29.87      1.87 o 
   5   3  16       61.80       62.90      2.48 o 
   6   3  16       72.97       66.34      2.57 o 
   7   3  16       27.84       22.56      1.64 o 
   8   3  16       64.26       71.61      5.35 o 
   9   3  16      323.51      333.50      8.16 o 
  10   3  16       17.47       14.68      2.31 o 
  -5   4  16       49.88       54.64      2.15 o 
  -4   4  16        0.56        1.19      1.04 o 
  -3   4  16       21.93       28.93      1.67 o 
  -2   4  16       21.10       25.95      2.10 o 
  -1   4  16       59.18       57.26      1.95 o 
   0   4  16      237.32      243.20      5.65 o 
   1   4  16      279.07      274.44      5.13 o 
   2   4  16       13.17       16.55      1.49 o 
   3   4  16        2.92        3.07      1.14 o 
   4   4  16       19.62       18.35      1.67 o 
   5   4  16        0.52       -0.03      1.14 o 
   6   4  16       11.21       11.62      1.60 o 
   7   4  16      132.63      136.46      3.81 o 
   8   4  16      182.45      201.92      4.80 o 
   9   4  16       77.02       92.86      4.07 o 
  10   4  16      154.20      159.31      5.38 o 
  -5   5  16        3.23        6.84      1.18 o 
  -4   5  16        3.03        5.05      1.20 o 
  -3   5  16       20.12       15.45      1.41 o 
  -2   5  16        0.02       -1.05      0.70 o 
  -1   5  16        1.70        2.61      0.88 o 
   0   5  16      302.06      310.44      5.01 o 
   1   5  16       34.04       33.49      1.83 o 
   2   5  16      242.13      241.22      5.08 o 
   3   5  16      157.31      151.52      3.71 o 
   4   5  16       26.13       25.19      2.13 o 
   5   5  16       39.83       39.65      2.21 o 
   6   5  16       12.36       11.76      1.60 o 
   7   5  16        0.72        2.85      1.77 o 
   8   5  16       11.89       12.64      1.87 o 
   9   5  16       30.23       36.51      7.15 o 
  -4   6  16        8.03        6.77      1.28 o 
  -3   6  16       79.69       85.85      2.91 o 
  -2   6  16      482.98      498.43      8.33 o 
  -1   6  16       18.44       21.34      1.36 o 
   0   6  16       85.36       93.58      2.72 o 
   1   6  16        0.12        0.62      1.23 o 
   2   6  16        3.49        4.96      1.71 o 
   3   6  16       47.70       52.83      2.45 o 
   4   6  16       12.18        9.16      1.41 o 
   5   6  16       62.63       49.14      2.48 o 
   6   6  16        5.15        4.15      1.33 o 
   7   6  16       60.76       58.26      3.46 o 
   8   6  16        0.01       -1.06      1.41 o 
   9   6  16       23.61       28.29      2.76 o 
  -4   7  16        7.37        3.64      1.41 o 
  -3   7  16        7.08        8.02      1.49 o 
  -2   7  16      124.62      127.77      3.02 o 
  -1   7  16        1.44        3.10      1.23 o 
   0   7  16        0.65        2.18      1.14 o 
   1   7  16      361.04      368.07      6.74 o 
   2   7  16        0.09       -1.83      1.22 o 
   3   7  16       13.60       13.21      1.81 o 
   4   7  16       18.89       19.89      2.17 o 
   5   7  16       55.47       54.11      2.66 o 
   6   7  16       12.71        9.44      1.60 o 
   7   7  16       24.02       26.54      2.61 o 
   8   7  16        0.63       -0.92      2.31 o 
   9   7  16       34.86       41.77      3.26 o 
  -3   8  16        0.02        0.46      3.69 o 
  -2   8  16       17.55       16.90      1.39 o 
  -1   8  16      133.15      136.02      3.32 o 
   0   8  16       13.30       15.07      1.59 o 
   1   8  16      123.17      130.04      4.54 o 
   2   8  16        6.17        8.87      1.49 o 
   3   8  16      244.63      249.68      5.40 o 
   4   8  16      354.35      359.77      8.32 o 
   5   8  16       86.15       97.45      3.28 o 
   6   8  16      140.35      136.28      4.00 o 
   7   8  16       36.45       30.73      2.94 o 
   8   8  16       47.10       51.69      5.08 o 
  -2   9  16        5.48        7.27      1.66 o 
  -1   9  16       76.68       82.16      2.78 o 
   0   9  16        0.00        0.85      1.22 o 
   1   9  16       20.02       15.66      1.84 o 
   2   9  16       48.43       54.53      2.57 o 
   3   9  16       96.02       95.92      3.37 o 
   4   9  16        4.36        6.25      2.34 o 
   5   9  16        0.95       -0.46      1.33 o 
   6   9  16       10.48       10.53      1.76 o 
   7   9  16       40.95       35.54      4.62 o 
   1  10  16       71.44       70.81      2.83 o 
   2  10  16      135.46      129.75      3.81 o 
   3  10  16       50.99       50.03      2.66 o 
   4  10  16       13.01       12.15      1.87 o 
   5  10  16        0.07       -0.35      1.41 o 
   0  -5  17        3.32        4.38      2.08 o 
   1  -5  17       61.77       63.72      3.41 o 
   2  -5  17        0.02       -1.38      1.63 o 
   3  -5  17       66.92       78.51      6.00 o 
  -2  -4  17       19.70       26.69      1.88 o 
  -1  -4  17       87.98       91.97      3.32 o 
   0  -4  17       85.72      101.15      3.74 o 
   1  -4  17       18.30       19.40      2.10 o 
   2  -4  17        2.97        2.31      1.77 o 
   3  -4  17        7.11        7.10      2.10 o 
   4  -4  17        6.60        7.15      1.96 o 
   5  -4  17       24.72       33.19      2.94 o 
  -3  -3  17       40.71       39.99      2.76 o 
  -2  -3  17        0.00        0.38      1.06 o 
  -1  -3  17       94.69       92.58      2.91 o 
   0  -3  17        6.73        9.00      1.77 o 
   1  -3  17        7.22       13.20      1.77 o 
   2  -3  17       28.82       32.11      2.43 o 
   3  -3  17        0.55        1.38      1.63 o 
   4  -3  17      140.63      159.57      5.77 o 
   5  -3  17      433.30      453.41     10.43 o 
   6  -3  17       17.86       23.88      2.61 o 
   7  -3  17        1.22       -1.30      4.15 o 
  -4  -2  17        0.01        0.85      1.51 o 
  -3  -2  17       30.90       30.84      1.94 o 
  -2  -2  17      100.02      114.11      2.45 o 
  -1  -2  17       40.72       37.52      1.95 o 
   0  -2  17        4.16        4.68      1.29 o 
   1  -2  17       80.26       84.98      3.21 o 
   2  -2  17       66.63       79.43      3.46 o 
   3  -2  17       11.79       12.02      1.96 o 
   4  -2  17        5.68        7.92      1.96 o 
   5  -2  17       14.59       15.71      2.28 o 
   6  -2  17      100.35      115.40      4.57 o 
   7  -2  17       42.20       44.01      3.21 o 
  -4  -1  17       37.77       34.72      2.03 o 
  -3  -1  17        0.71        1.58      1.14 o 
  -2  -1  17        2.80        4.31      1.33 o 
  -1  -1  17       38.60       36.94      1.64 o 
   0  -1  17        5.43        7.58      1.12 o 
   1  -1  17      114.52      119.15      3.06 o 
   2  -1  17        3.91        2.41      1.44 o 
   3  -1  17       30.91       32.84      2.43 o 
   4  -1  17       51.07       50.42      3.09 o 
   5  -1  17      108.25      113.14      4.62 o 
   6  -1  17        3.78        2.89      3.69 o 
   7  -1  17       31.03       25.88      2.61 o 
   8  -1  17       22.62       27.69      4.15 o 
  -4   0  17       23.36       27.24      1.76 o 
  -3   0  17       40.03       44.62      2.10 o 
  -2   0  17      103.22       92.32      4.03 o 
  -1   0  17        1.20        2.48      0.88 o 
   0   0  17       24.10       26.54      1.45 o 
   1   0  17        5.52        7.09      1.05 o 
   2   0  17      163.18      156.12      3.89 o 
   3   0  17      214.33      237.45      4.96 o 
   4   0  17      405.20      405.57      7.26 o 
   5   0  17       89.91       97.48      5.31 o 
   6   0  17       54.89       63.89      4.15 o 
   7   0  17      131.28      137.56      4.90 o 
   8   0  17       96.84      119.54      4.57 o 
  -5   1  17       14.88       14.45      1.60 o 
  -4   1  17       10.65       11.52      1.41 o 
  -3   1  17      104.41      108.62      3.05 o 
  -2   1  17      208.36      203.61      4.51 o 
  -1   1  17       68.77       68.07      2.01 o 
   0   1  17       19.73       21.91      1.36 o 
   1   1  17      246.14      237.95      4.29 o 
   2   1  17        2.19        1.69      1.07 o 
   3   1  17       93.28       93.60      2.83 o 
   4   1  17        2.18        1.17      1.22 o 
   5   1  17      157.61      160.15      5.98 o 
   6   1  17        8.32        7.38      1.49 o 
   7   1  17        5.50        7.77      2.08 o 
   8   1  17        1.18        3.00      1.96 o 
   9   1  17       11.09        7.85      2.77 o 
  -5   2  17        8.31        5.72      1.54 o 
  -4   2  17       24.28       20.17      1.55 o 
  -3   2  17      166.84      175.67      3.98 o 
  -2   2  17      151.53      149.93      3.79 o 
  -1   2  17       45.30       45.43      1.57 o 
   0   2  17       31.03       29.80      1.60 o 
   1   2  17      163.85      170.56      3.60 o 
   2   2  17        3.75        2.80      1.12 o 
   3   2  17       78.28       81.49      2.75 o 
   4   2  17        3.98        4.62      1.33 o 
   5   2  17        0.67        3.69      1.22 o 
   6   2  17      290.94      299.39      6.01 o 
   7   2  17        5.25        4.24      1.49 o 
   8   2  17        0.58       -0.62      1.33 o 
   9   2  17        0.41        0.76      1.85 o 
  -5   3  17      241.07      256.98      6.21 o 
  -4   3  17       60.12       68.70      2.99 o 
  -3   3  17       17.05       11.32      1.77 o 
  -2   3  17       97.72       97.22      3.55 o 
  -1   3  17       41.78       46.22      1.60 o 
   0   3  17        3.52        2.21      0.92 o 
   1   3  17        3.19        1.85      1.02 o 
   2   3  17      170.60      170.70      3.55 o 
   3   3  17        3.37        5.73      1.24 o 
   4   3  17       55.09       52.43      2.30 o 
   5   3  17       26.18       24.75      1.87 o 
   6   3  17       26.55       29.03      2.38 o 
   7   3  17       12.44       11.70      1.60 o 
   8   3  17       10.06        7.85      1.60 o 
   9   3  17        2.36        3.46      1.96 o 
  -4   4  17       30.06       36.85      2.55 o 
  -3   4  17       31.53       30.30      2.22 o 
  -2   4  17        8.19        8.79      1.63 o 
  -1   4  17       55.51       52.96      2.00 o 
   0   4  17       99.16       99.38      2.76 o 
   1   4  17        4.46        5.51      1.22 o 
   2   4  17      171.05      156.22      3.79 o 
   3   4  17        6.63        4.31      1.33 o 
   4   4  17       10.72       12.18      1.41 o 
   5   4  17        0.16       -1.24      1.22 o 
   6   4  17      150.41      150.76      4.08 o 
   7   4  17       90.65      103.41      3.37 o 
   8   4  17        5.39        4.66      1.86 o 
   9   4  17        0.00        0.92      1.96 o 
  -4   5  17        4.13        3.43      1.28 o 
  -3   5  17       83.72       95.76      2.97 o 
  -2   5  17       50.17       60.66      2.64 o 
  -1   5  17        0.63        0.42      0.95 o 
   0   5  17       10.90       11.29      1.28 o 
   1   5  17       49.63       49.00      2.17 o 
   2   5  17       53.64       64.03      2.57 o 
   3   5  17       21.88       25.56      1.87 o 
   4   5  17       13.55       14.78      1.60 o 
   5   5  17       13.67       15.17      1.76 o 
   6   5  17        3.95        4.07      1.83 o 
   7   5  17       12.48       14.89      1.99 o 
   8   5  17       17.95       24.03      2.61 o 
   9   5  17       80.12       88.61      6.00 o 
  -3   6  17        5.42        8.04      2.55 o 
  -2   6  17        3.23        3.91      1.90 o 
  -1   6  17       18.80       25.10      1.62 o 
   0   6  17        6.09        4.40      1.47 o 
   1   6  17        0.27       -0.66      1.24 o 
   2   6  17       22.66       24.12      2.21 o 
   3   6  17        0.04       -1.53      1.22 o 
   4   6  17        3.85        5.91      1.83 o 
   5   6  17        3.54        4.67      1.41 o 
   6   6  17       14.99       18.96      1.87 o 
   7   6  17      173.57      166.80      4.44 o 
   8   6  17        7.85       14.77      3.23 o 
  -2   7  17        3.81        3.00      1.63 o 
  -1   7  17       26.66       30.43      1.83 o 
   0   7  17       14.32       14.35      1.49 o 
   1   7  17      139.17      147.04      3.79 o 
   2   7  17       14.54       12.06      1.55 o 
   3   7  17        7.21        7.88      1.49 o 
   4   7  17       43.76       34.83      2.21 o 
   5   7  17       21.91       19.90      1.87 o 
   6   7  17        0.67       -0.15      1.33 o 
   7   7  17        2.58        1.60      1.90 o 
   8   7  17        0.38        4.62      2.77 o 
  -1   8  17        5.02       10.47      1.34 o 
   0   8  17        0.09        1.24      1.22 o 
   1   8  17       20.52       22.61      1.83 o 
   2   8  17      102.03      104.81      3.37 o 
   3   8  17      121.09      117.61      3.63 o 
   4   8  17      100.41      103.22      5.40 o 
   5   8  17       24.37       23.45      2.03 o 
   6   8  17        0.11       -2.11      1.41 o 
   7   8  17        1.77        2.37      1.49 o 
   0   9  17        7.73        6.33      1.49 o 
   1   9  17        5.85        4.53      1.41 o 
   2   9  17      375.39      397.24      7.54 o 
   3   9  17      442.24      474.96     10.32 o 
   4   9  17       48.59       51.09      2.66 o 
   5   9  17      133.66      137.58      4.08 o 
  -1  -3  18        5.90        8.22      1.54 o 
   0  -3  18       17.79       18.20      2.10 o 
   1  -3  18       10.31       12.60      1.85 o 
   2  -3  18       40.69       42.57      2.88 o 
   3  -3  18       54.19       50.31      3.09 o 
   4  -3  18       37.53       39.37      3.09 o 
   5  -3  18        0.10       -2.66      1.77 o 
  -2  -2  18        1.50        3.86      3.23 o 
  -1  -2  18        0.95        1.08      1.09 o 
   0  -2  18       41.57       46.06      2.55 o 
   1  -2  18      177.75      201.48      5.32 o 
   2  -2  18        3.93        6.71      1.77 o 
   3  -2  18      191.27      214.42      5.85 o 
   4  -2  18      298.69      324.93      8.14 o 
   5  -2  18        0.00        1.34      1.77 o 
   6  -2  18        6.58        8.27      2.10 o 
  -3  -1  18       61.29       68.69      4.77 o 
  -2  -1  18       53.95       60.00      3.70 o 
  -1  -1  18       22.27       29.76      1.52 o 
   0  -1  18       66.68       74.97      2.63 o 
   1  -1  18       45.99       50.38      3.92 o 
   2  -1  18        0.52       -0.51      1.44 o 
   3  -1  18       58.52       59.37      3.23 o 
   4  -1  18      308.67      338.47      8.14 o 
   5  -1  18      123.53      125.90      4.72 o 
   6  -1  18       47.46       49.75      3.41 o 
   7  -1  18        0.10       -0.84      1.77 o 
  -3   0  18       41.99       48.31      2.30 o 
  -2   0  18        0.23        0.07      1.43 o 
  -1   0  18       16.02       21.36      1.27 o 
   0   0  18       26.27       32.07      2.66 o 
   1   0  18       32.77       35.89      1.94 o 
   2   0  18       18.74       21.42      1.67 o 
   3   0  18       89.12       82.75      3.41 o 
   4   0  18       80.00       77.56      3.41 o 
   5   0  18        6.62        5.31      1.96 o 
   6   0  18        3.20        1.13      2.77 o 
   7   0  18       85.14       76.43      7.15 o 
  -3   1  18       44.97       49.20      2.21 o 
  -2   1  18      170.26      178.13      4.25 o 
  -1   1  18      103.14       98.30      2.37 o 
   0   1  18       12.88       10.12      1.16 o 
   1   1  18       27.80       28.93      1.59 o 
   2   1  18        4.18        6.67      1.33 o 
   3   1  18       24.10       26.09      1.83 o 
   4   1  18      172.04      160.30      3.98 o 
   5   1  18       52.52       62.13      2.64 o 
   6   1  18      106.93      105.34      4.40 o 
   7   1  18       16.10       21.24      2.61 o 
   8   1  18       33.74       39.83      3.09 o 
  -3   2  18       20.23       20.69      1.67 o 
  -2   2  18      202.07      199.20      6.59 o 
  -1   2  18      278.34      282.50      4.54 o 
   0   2  18       23.49       28.91      1.52 o 
   1   2  18       23.84       31.01      2.20 o 
   2   2  18        8.05       11.06      1.41 o 
   3   2  18      112.84      106.54      5.24 o 
   4   2  18       14.69       13.93      1.60 o 
   5   2  18       37.68       31.62      2.10 o 
   6   2  18        0.00       -0.04      1.22 o 
   7   2  18        1.99       -0.23      1.49 o 
   8   2  18        2.25        2.31      1.96 o 
  -3   3  18       11.93       13.23      1.88 o 
  -2   3  18       20.25       23.89      2.77 o 
  -1   3  18       84.38       86.17      4.27 o 
   0   3  18        0.02        1.35      1.14 o 
   1   3  18       36.22       33.76      2.08 o 
   2   3  18      238.29      224.52      4.78 o 
   3   3  18      110.04      108.54      3.18 o 
   4   3  18       49.29       50.05      2.48 o 
   5   3  18       57.39       58.71      2.57 o 
   6   3  18      163.44      155.61      3.98 o 
   7   3  18        0.03        0.52      1.41 o 
   8   3  18        0.04        1.11      1.68 o 
  -3   4  18        0.41       -1.44      1.44 o 
  -2   4  18       45.31       49.84      2.88 o 
  -1   4  18       52.55       52.96      1.95 o 
   0   4  18       22.04       25.46      1.62 o 
   1   4  18       49.69       53.07      3.70 o 
   2   4  18      379.52      409.38      7.27 o 
   3   4  18        0.52       -1.48      1.14 o 
   4   4  18       41.98       40.80      2.21 o 
   5   4  18       21.36       16.55      1.76 o 
   6   4  18      106.17      108.51      3.46 o 
   7   4  18       28.05       32.82      2.21 o 
   8   4  18       29.51       26.52      2.21 o 
  -2   5  18       40.71       40.61      2.76 o 
  -1   5  18        7.50        6.57      1.09 o 
   0   5  18      133.89      141.64      3.46 o 
   1   5  18        6.22        4.22      1.22 o 
   2   5  18       69.72       65.09      2.57 o 
   3   5  18      365.41      372.34      6.92 o 
   4   5  18       29.50       28.71      2.48 o 
   5   5  18      102.99      106.08      3.57 o 
   6   5  18       39.56       37.93      2.30 o 
   7   5  18        0.69       -0.77      1.33 o 
  -2   6  18       69.80       75.21      4.38 o 
  -1   6  18      125.57      148.00      5.69 o 
   0   6  18        9.43       11.89      2.09 o 
   1   6  18       87.91       95.22      2.99 o 
   2   6  18        0.19       -0.82      1.22 o 
   3   6  18      267.38      267.71      5.67 o 
   4   6  18       17.70       18.81      1.93 o 
   5   6  18       17.24       19.00      1.94 o 
   6   6  18        4.35        5.54      2.18 o 
   7   6  18        6.53        9.70      1.76 o 
  -1   7  18        0.13       -0.25      1.06 o 
   0   7  18        2.17        1.99      1.22 o 
   1   7  18        0.23        0.78      1.22 o 
   2   7  18        5.10        3.69      1.41 o 
   3   7  18        1.33        0.31      1.33 o 
   4   7  18       29.76       36.79      2.30 o 
   5   7  18       77.49       84.40      3.28 o 
   6   7  18       25.18       26.72      2.21 o 
   1   8  18        0.36       -1.02      1.33 o 
   2   8  18       14.12       15.11      1.76 o 
   3   8  18      132.53      134.51      3.79 o 
   4   8  18       48.59       48.03      2.57 o 
   2  -2  19        9.85        9.41      2.54 o 
   0  -1  19      212.28      238.19     11.77 o 
   1  -1  19       47.72       46.87      3.69 o 
   2  -1  19        5.13        4.78      1.77 o 
   3  -1  19        0.54       -1.38      1.63 o 
   4  -1  19        7.79       11.25      3.46 o 
   5  -1  19      232.89      264.45      7.38 o 
  -1   0  19        0.03        0.27      1.41 o 
   0   0  19       74.46       84.01      3.80 o 
   1   0  19        3.77        1.85      1.14 o 
   2   0  19        0.72        1.44      1.62 o 
   3   0  19       48.88       56.63      4.15 o 
   4   0  19        0.60        0.00      1.63 o 
   5   0  19        1.22        2.52      1.77 o 
  -1   1  19       18.62       18.72      1.76 o 
   0   1  19       26.53       27.45      1.49 o 
   1   1  19       11.66       11.98      1.49 o 
   2   1  19       50.75       54.19      2.37 o 
   3   1  19        7.64       11.51      1.67 o 
   4   1  19      113.75      116.16      4.40 o 
   5   1  19       86.48       89.92      4.07 o 
   6   1  19       42.88       48.48      3.26 o
[truncated: 2,053 more chars]
